# Supplementary material for: Understanding pellet population heterogeneity of Aspergillus niger in stirred tank and rocking motion bioreactors
Source: Appl Microbiol Biotechnol. 2026 May 8;110(1):140. doi: 10.1007/s00253-026-13822-0 (PMC13156162; doi:10.1007/s00253-026-13822-0)
Supplement: Supplementary file 2 — (XLSX 233 KB) [file 253_2026_13822_MOESM2_ESM.xlsx]

## Sheet: File ID
	Supplementary Material File 1
	Applied Microbiology and Biotechnology
	Understanding pellet population heterogeneity of Aspergillus niger in stirred tank and rocking motion bioreactors
	Karin Engelbert*1, Tolue Kheirkhah*2, Charlotte Deffur3; Fangxing Zhang3, Henri Winter3, Timothy Cairns1, Sascha Jung1, Heiko Briesen3, Peter Neubauer2, Stefan Junne2,4, Vera Meyer1 *Authors contributed equally 1.Technische Universität Berlin, Institute of Biotechnology, Chair of Applied and Molecular Microbiology, Gustav-Meyer Allee 25, D-13355 Berlin, Germany 2. Technische Universität Berlin, I…
	Corresponding author: Vera Meyer

## Sheet: DO_STR1_A
Time (hr)	DO%
-0.004	95.5917
0.007	94.6872
0.023	94.099
0.04	93.378
0.056	76.5543
0.073	99.4687
0.089	102.878
0.106	102.979
0.123	102.258
0.14	100.5
0.156	99.728
0.173	99.5826
0.19	99.532
0.206	99.6964
0.223	99.8861
0.239	101.84
0.256	101.967
0.273	101.904
0.29	100.683
0.307	100.259
0.323	100.089
0.34	100.076
0.356	100.032
0.373	100.006
0.389	100.411
0.406	100.98
0.423	101.24
0.439	100.949
0.456	100.398
0.473	100.152
0.49	99.9937
0.507	99.9431
0.523	99.8861
0.54	100.335
0.556	100.816
0.573	101.151
0.59	100.727
0.606	100.228
0.623	99.981
0.639	99.8925
0.656	99.8103
0.673	99.8166
0.69	100.405
0.706	100.784
0.723	101.081
0.74	100.55
0.757	100.202
0.773	100.019
0.79	99.8419
0.806	99.728
0.823	99.7154
0.84	101.341
0.856	101.328
0.873	101.303
0.889	99.8798
0.906	99.6964
0.923	99.6585
0.939	99.6964
0.956	99.6268
0.973	99.5826
0.99	100.07
1.007	100.632
1.023	100.879
1.04	100.436
1.056	100
1.073	99.7786
1.089	99.6964
1.106	99.6079
1.123	99.6015
1.14	100.177
1.156	100.55
1.173	100.848
1.19	100.285
1.206	99.9051
1.223	99.7407
1.24	99.5889
1.256	99.4624
1.273	99.4245
1.29	100.057
1.306	100.436
1.323	100.74
1.34	100.253
1.356	99.9115
1.373	99.6774
1.389	99.5889
1.406	99.5509
1.423	99.4751
1.439	100.025
1.456	100.594
1.473	100.841
1.49	100.386
1.507	99.9684
1.523	99.6838
1.54	99.5193
1.556	99.4308
1.573	99.3296
1.59	99.8292
1.606	100.386
1.623	100.626
1.639	100.209
1.656	99.8103
1.673	99.5636
1.69	99.4687
1.707	99.3991
1.723	99.3296
1.74	99.8609
1.757	100.354
1.773	100.62
1.79	100.089
1.806	99.7786
1.823	99.532
1.84	99.4055
1.856	99.26
1.873	99.241
1.889	99.7091
1.906	100.177
1.923	100.436
1.94	100.063
1.956	99.6015
1.973	99.1525
1.99	99.1904
2.007	99.1082
2.023	99.026
2.04	99.5699
2.056	100.019
2.073	100.316
2.09	99.9747
2.106	99.5573
2.123	99.3106
2.139	99.1588
2.156	99.1209
2.173	99.007
2.19	99.4814
2.207	100.139
2.223	100.36
2.24	99.8672
2.256	99.3928
2.273	99.2347
2.29	99.0323
2.306	99.0323
2.323	98.9628
2.34	99.5889
2.357	100.044
2.373	100.297
2.39	99.9115
2.406	99.4371
2.423	99.1968
2.44	99.0829
2.456	99.0007
2.473	98.9628
2.489	99.5067
2.506	99.8482
2.523	100.152
2.54	99.6711
2.556	99.3422
2.573	99.0956
2.59	98.9564
2.607	98.8869
2.623	98.8363
2.64	99.4498
2.656	99.8988
2.673	100.133
2.69	99.6015
2.706	99.3106
2.723	99.0829
2.739	98.9248
2.756	98.811
2.773	98.773
2.79	100.538
2.806	100.436
2.823	100.38
2.84	99.2157
2.856	98.7793
2.873	98.6718
2.89	98.6908
2.906	98.6845
2.923	98.6781
2.939	99.3296
2.956	99.6711
2.973	100.044
2.99	99.513
3.006	99.1525
3.023	98.8995
3.04	98.7414
3.057	98.6592
3.073	98.6275
3.09	99.2474
3.106	99.6142
3.123	99.8988
3.14	99.4561
3.156	99.1588
3.173	98.8995
3.189	98.792
3.206	98.7477
3.223	98.6908
3.24	99.2157
3.257	99.6838
3.273	99.9747
3.29	99.4561
3.306	99.007
3.323	98.7414
3.34	98.6149
3.356	98.5074
3.373	98.4378
3.389	98.8489
3.406	99.494
3.423	99.7217
3.44	99.3739
3.456	98.8742
3.473	98.7351
3.49	98.5706
3.507	98.5011
3.523	98.4694
3.54	98.9564
3.557	99.4498
3.573	99.7154
3.59	99.3549
3.606	98.8742
3.623	98.6086
3.639	98.4315
3.656	98.3745
3.673	98.3366
3.69	99.8798
3.706	100.228
3.723	99.9431
3.74	98.5769
3.757	98.2797
3.773	98.2797
3.79	98.2417
3.806	98.2923
3.823	98.248
3.84	98.8679
3.856	99.298
3.873	99.5446
3.889	99.0323
3.906	98.6781
3.923	98.4821
3.94	98.3176
3.957	98.2038
3.973	98.1532
3.99	98.6465
4.006	99.1651
4.023	99.4118
4.04	98.9817
4.056	98.5327
4.073	98.3113
4.089	98.2164
4.106	98.1279
4.123	98.0899
4.139	98.6592
4.156	98.9628
4.173	99.3739
4.19	98.9438
4.207	98.4504
4.223	98.1975
4.24	97.9698
4.256	97.9634
4.273	97.8812
4.289	98.6592
4.306	98.8869
4.323	99.2221
4.34	98.6718
4.356	98.3872
4.373	98.1216
4.39	98.0204
4.407	97.9887
4.423	97.9318
4.44	98.4947
4.456	98.9248
4.473	99.1525
4.49	98.6971
4.506	98.3429
4.523	97.9887
4.539	97.8686
4.556	97.7547
4.573	97.6852
4.59	98.1089
4.607	98.6402
4.623	98.8616
4.64	98.4441
4.657	98.052
4.673	97.837
4.69	97.6852
4.706	97.6535
4.723	97.5966
4.74	98.1911
4.756	98.558
4.773	98.8489
4.789	98.3556
4.806	97.9571
4.823	97.7294
4.84	97.5903
4.857	97.5397
4.873	97.4638
4.89	98.0457
4.906	98.4062
4.923	98.6908
4.94	98.1595
4.956	97.8496
4.973	97.6093
4.989	97.527
5.006	97.3942
5.023	97.35
5.04	97.8496
5.056	98.3682
5.073	98.6402
5.09	97.2424
5.107	97.2614
5.123	97.2867
5.14	97.2298
5.156	97.2488
5.173	97.2045
5.19	97.6662
5.206	98.2607
5.223	98.558
5.239	98.1405
5.256	97.7231
5.273	97.4954
5.29	97.3436
5.307	97.2804
5.323	97.2108
5.34	97.799
5.357	98.2101
5.373	98.5074
5.39	97.9445
5.406	97.5776
5.423	97.4005
5.439	97.2867
5.456	97.1665
5.473	97.1286
5.489	97.6662
5.506	98.052
5.523	98.3619
5.54	97.8812
5.557	97.4511
5.573	97.2361
5.59	97.0906
5.606	97.0211
5.623	96.9325
5.64	97.4448
5.656	97.9761
5.673	98.2607
5.689	97.7294
5.706	97.4005
5.723	97.1729
5.739	97.0211
5.756	96.9958
5.773	96.9199
5.79	97.527
5.807	97.9761
5.823	98.2164
5.84	97.6852
5.856	97.2677
5.873	97.0653
5.89	96.9135
5.906	96.8187
5.923	96.7617
5.939	97.3626
5.956	97.8117
5.973	98.0583
5.99	97.6282
6.006	97.1729
6.023	96.9452
6.04	96.7744
6.057	96.6795
6.073	96.6163
6.09	97.1665
6.107	97.5776
6.123	97.8623
6.14	97.3879
6.157	96.9768
6.173	96.7554
6.19	96.6416
6.206	96.5657
6.223	96.4898
6.24	96.7175
6.256	97.5081
6.273	97.761
6.289	97.331
6.306	96.9388
6.323	96.7238
6.34	96.5657
6.357	96.4961
6.373	96.4076
6.39	96.863
6.406	97.4069
6.423	97.6535
6.44	97.1792
6.456	96.7617
6.473	96.4961
6.489	96.3506
6.506	96.0028
6.523	96.2178
6.54	96.6732
6.557	97.1792
6.573	97.4132
6.59	97.0147
6.606	96.572
6.623	96.3886
6.639	96.2495
6.656	96.1356
6.673	96.0913
6.69	96.6732
6.707	97.097
6.723	97.35
6.74	96.9325
6.756	96.5088
6.773	96.2874
6.789	96.1609
6.806	96.0913
6.823	96.0344
6.84	96.3949
6.856	96.9958
6.873	97.2551
6.89	96.8376
6.907	96.4898
6.923	96.1989
6.94	96.0344
6.956	95.9901
6.973	95.9459
6.99	96.4518
7.006	97.0211
7.023	97.2045
7.039	96.7807
7.056	96.338
7.073	96.0913
7.09	95.9332
7.106	95.8889
7.123	95.7877
7.14	96.3696
7.157	96.7238
7.173	97.0464
7.19	96.5404
7.206	96.1293
7.223	95.9395
7.24	95.8383
7.256	95.7435
7.273	95.6992
7.289	96.2747
7.306	96.6352
7.323	96.9262
7.34	96.3823
7.356	96.0407
7.373	95.7877
7.39	95.6612
7.407	95.5601
7.423	95.5474
7.44	96.1356
7.456	96.5214
7.473	96.787
7.49	96.2747
7.506	95.9965
7.523	95.6739
7.539	95.5601
7.556	95.5348
7.573	95.4462
7.59	96.0597
7.607	96.4771
7.623	96.6352
7.64	96.2937
7.656	95.7814
7.673	95.5664
7.69	95.4652
7.706	95.383
7.723	95.3134
7.739	95.9142
7.756	96.2621
7.773	96.5467
7.79	96.0091
7.806	95.6612
7.823	95.4715
7.84	95.2691
7.857	95.1679
7.873	95.13
7.89	95.7245
7.906	96.0154
7.923	96.2937
7.94	95.9269
7.956	95.5031
7.973	95.2501
7.989	95.0984
8.006	95.092
8.023	95.0288
8.04	95.6929
8.056	95.9585
8.073	96.2431
8.09	95.8067
8.107	95.383
8.123	95.13
8.14	95.0098
8.156	94.9149
8.173	94.8896
8.189	95.4083
8.206	95.8953
8.223	96.0913
8.24	95.6423
8.256	95.1995
8.273	95.0035
8.29	94.8264
8.307	94.7568
8.323	94.7189
8.34	95.3007
8.356	95.7055
8.373	95.9775
8.39	95.5095
8.406	95.1679
8.423	94.9908
8.439	94.8011
8.456	94.7442
8.473	94.6367
8.49	95.1236
8.507	95.4715
8.523	95.8067
8.54	95.345
8.556	94.9782
8.573	94.6936
8.59	94.643
8.606	94.5291
8.623	94.4722
8.639	95.0794
8.656	95.4778
8.673	95.6992
8.69	95.2375
8.706	94.8517
8.723	94.6303
8.74	94.4975
8.757	94.4279
8.773	94.3837
8.79	94.9592
8.806	95.3893
8.823	95.5727
8.84	95.1553
8.856	94.7505
8.873	94.4596
8.889	94.3267
8.906	94.2888
8.923	94.1876
8.94	94.7378
8.956	95.0478
8.973	95.4272
8.99	94.9149
9.007	94.5418
9.023	94.4153
9.04	94.2255
9.056	94.0738
9.073	93.9536
9.09	94.5101
9.106	94.877
9.123	95.1806
9.139	94.6936
9.156	94.3584
9.173	94.0927
9.19	93.9283
9.206	93.7891
9.223	93.8018
9.24	94.3394
9.257	94.7884
9.273	94.9213
9.29	94.4975
9.306	94.0295
9.323	93.7765
9.34	93.7132
9.356	93.65
9.373	93.6121
9.389	94.2382
9.406	94.643
9.423	94.8454
9.44	94.4026
9.456	94.0421
9.473	93.7575
9.49	93.65
9.507	93.6121
9.523	93.5172
9.54	94.0674
9.556	94.3837
9.573	94.624
9.59	94.137
9.606	93.8271
9.623	93.5804
9.639	93.4413
9.656	93.3401
9.673	93.2389
9.689	94.624
9.706	94.6872
9.723	94.7252
9.74	93.5614
9.757	93.0997
9.773	93.0744
9.79	93.0871
9.806	93.0302
9.823	93.0175
9.84	93.4223
9.856	94.0548
9.873	94.409
9.89	93.8397
9.906	93.4666
9.923	93.2326
9.939	93.0491
9.956	92.9353
9.973	92.8594
9.99	93.3274
10.006	93.8081
10.023	94.0484
10.04	93.6121
10.057	93.2199
10.073	92.9796
10.09	92.8278
10.106	92.8151
10.123	92.6823
10.14	93.2579
10.156	93.6943
10.173	93.8967
10.189	93.4413
10.206	93.0049
10.223	92.7392
10.24	92.6697
10.256	92.5495
10.273	92.4926
10.29	93.0112
10.307	93.4413
10.323	93.7385
10.34	93.182
10.356	92.8784
10.373	92.5874
10.39	92.442
10.406	92.442
10.423	92.3724
10.439	92.9163
10.456	93.3148
10.473	93.5235
10.489	93.0238
10.506	92.657
10.523	92.4483
10.54	92.2902
10.557	92.2016
10.573	92.1447
10.59	92.5874
10.606	93.0934
10.623	93.3401
10.64	92.9669
10.656	92.4799
10.673	92.2522
10.689	92.0372
10.706	91.898
10.723	91.8475
10.74	92.442
10.756	92.7898
10.773	93.0744
10.79	92.461
10.807	92.1637
10.823	91.936
10.84	91.8032
10.856	91.683
10.873	91.6198
10.89	92.2269
10.906	92.6064
10.923	92.8151
10.939	92.2902
10.956	91.9233
10.973	91.6514
10.99	91.5439
11.006	91.411
11.023	91.3857
11.04	91.974
11.057	92.3787
11.073	92.5368
11.09	92.1194
11.106	91.7209
11.123	91.4743
11.14	91.3288
11.156	91.196
11.173	91.1391
11.189	91.6008
11.206	92.0751
11.223	92.3155
11.239	91.8538
11.256	91.43
11.273	91.1644
11.29	91.0379
11.307	90.9304
11.323	90.9493
11.34	91.3984
11.356	91.8158
11.373	92.0182
11.39	91.683
11.406	91.2466
11.423	90.9936
11.439	90.8229
11.456	90.7343
11.473	90.6268
11.489	91.1138
11.506	91.4806
11.523	91.7399
11.54	91.2782
11.557	90.8987
11.573	90.6521
11.59	90.4876
11.606	90.4181
11.623	90.3738
11.64	91.6451
11.656	91.7716
11.673	91.8475
11.689	90.5319
11.706	90.2346
11.723	90.0512
11.739	90.0323
11.756	90.0386
11.773	90.0006
11.79	91.5565
11.806	91.5375
11.823	91.5122
11.84	90.2536
11.857	90.0196
11.873	89.8931
11.89	89.8741
11.906	89.8488
11.923	89.7603
11.94	91.1264
11.956	91.3162
11.973	91.3352
11.989	90.0639
12.006	89.754
12.023	89.6085
12.039	89.5832
12.056	89.5579
12.073	89.463
12.09	90.0576
12.106	90.3675
12.123	90.6205
12.14	90.2916
12.157	89.8172
12.173	89.5389
12.19	89.4251
12.206	89.3555
12.223	89.3365
12.24	91.1011
12.256	90.7596
12.273	90.69
12.289	89.3618
12.306	89.1341
12.323	89.0203
12.339	89.0456
12.356	89.0456
12.373	89.0266
12.39	89.5389
12.407	90.0133
12.423	90.1588
12.44	89.6211
12.457	89.3239
12.473	89.1278
12.49	88.995
12.506	88.9065
12.523	88.8559
12.54	89.3239
12.556	89.7224
12.573	89.9817
12.589	89.6022
12.606	89.1278
12.623	88.8748
12.64	88.7483
12.656	88.6282
12.673	88.6092
12.69	89.1025
12.707	89.5453
12.723	89.7666
12.74	89.3618
12.756	89.0203
12.773	88.7547
12.79	88.5902
12.806	88.47
12.823	88.4511
12.839	90.1271
12.856	90.1524
12.873	90.222
12.89	89.0899
12.906	88.995
12.923	89.1848
12.94	89.5516
12.957	89.9184
12.973	90.2663
12.99	92.7709
13.007	92.9669
13.023	93.2009
13.04	92.5052
13.056	92.1384
13.073	92.1321
13.09	92.2333
13.106	92.3092
13.123	92.3408
13.139	94.1623
13.156	94.099
13.173	94.1496
13.19	93.0491
13.206	92.7203
13.223	92.7139
13.24	92.7709
13.257	92.7203
13.273	92.7645
13.29	94.6114
13.306	94.8011
13.323	94.7568
13.34	93.5298
13.356	93.2642
13.373	93.2832
13.39	93.3338
13.406	93.359
13.423	93.4413
13.439	94.0168
13.456	94.6114
13.473	94.9466
13.49	94.4216
13.506	94.1243
13.523	93.903
13.54	93.8144
13.557	93.7955
13.573	93.8081
13.59	94.3837
13.606	94.9149
13.623	95.13
13.64	94.7821
13.656	94.3773
13.673	94.2319
13.69	94.0927
13.706	94.0358
13.723	93.9599
13.739	94.6367
13.756	94.9782
13.773	95.3071
13.79	94.7695
13.806	94.4722
13.823	94.2761
13.84	94.1243
13.856	94.0042
13.873	93.9978
13.89	94.5481
13.906	94.9339
13.923	95.2438
13.94	94.8643
13.956	94.4532
13.973	94.1307
13.989	94.0295
14.006	93.9599
14.023	93.922
14.039	94.4279
14.056	94.9655
14.073	95.1489
14.09	94.6683
14.107	94.3141
14.123	94.0484
14.14	93.9725
14.157	93.9156
14.173	93.9156
14.19	94.5355
14.206	95.0035
14.223	95.4652
14.24	94.8011
14.256	94.4532
14.273	94.3141
14.289	94.1749
14.306	94.1307
14.323	94.1307
14.34	94.7758
14.356	95.1616
14.373	95.4589
14.39	95.0035
14.407	94.7189
14.423	94.4722
14.44	94.4469
14.456	94.3837
14.473	94.409
14.49	94.9592
14.506	95.3893
14.523	95.7877
14.539	95.4209
14.556	95.0667
14.573	94.8327
14.589	94.7125
14.606	94.7758
14.623	94.7378
14.64	95.2501
14.656	95.8194
14.673	96.0913
14.69	95.6929
14.707	95.3893
14.723	95.2059
14.74	95.092
14.756	95.0604
14.773	95.0351
14.79	95.6043
14.806	96.1166
14.823	96.4076
14.839	96.1419
14.856	95.7119
14.873	95.5348
14.89	95.4399
14.906	95.364
14.923	95.345
14.94	97.04
14.957	97.0843
14.973	97.1792
14.99	95.9079
15.006	95.6486
15.023	95.5284
15.04	95.5601
15.056	95.5917
15.073	95.5917
15.09	96.2431
15.106	96.6479
15.123	97.0084
15.139	96.5467
15.156	96.1736
15.173	95.9775
15.19	95.9016
15.206	95.87
15.223	95.8067
15.24	96.4202
15.257	96.806
15.273	97.1729
15.29	96.6479
15.306	96.3823
15.323	96.1609
15.34	96.0787
15.356	96.0218
15.373	95.9775
15.389	96.6542
15.406	97.0843
15.423	97.35
15.44	96.9135
15.456	96.5594
15.473	96.3696
15.49	96.2558
15.507	96.1925
15.523	96.1799
15.54	96.7744
15.556	97.1855
15.573	97.5081
15.59	96.9768
15.606	96.6479
15.623	96.4645
15.639	96.319
15.656	96.2811
15.673	96.2874
15.689	96.9135
15.706	97.3689
15.723	97.584
15.74	97.1792
15.757	96.7997
15.773	96.6099
15.79	96.5151
15.807	96.4708
15.823	96.3886
15.84	97.04
15.856	97.4132
15.873	97.7231
15.89	97.293
15.906	96.9072
15.923	96.6416
15.939	96.5467
15.956	96.5024
15.973	96.4518
15.99	97.0464
16.006	97.5144
16.023	97.761
16.04	97.2993
16.057	96.9641
16.073	96.7554
16.09	96.6606
16.106	96.5594
16.123	96.6099
16.14	97.2108
16.156	97.5523
16.173	97.8496
16.189	97.4701
16.206	97.0843
16.223	96.8376
16.24	96.7997
16.256	96.7238
16.273	96.6859
16.29	97.1918
16.307	97.6093
16.323	97.9381
16.34	97.4891
16.356	97.1349
16.373	96.9072
16.39	96.7428
16.406	96.7048
16.423	96.6479
16.439	97.1792
16.456	97.6219
16.473	97.9381
16.489	97.5523
16.506	97.1792
16.523	96.9452
16.54	96.8313
16.557	96.7934
16.573	96.7997
16.59	97.4005
16.606	97.8749
16.623	98.1216
16.64	97.4891
16.656	97.2108
16.673	97.0274
16.689	96.8819
16.706	96.787
16.723	96.8123
16.74	97.4448
16.756	97.9318
16.773	98.1469
16.79	97.6093
16.807	97.2488
16.823	97.04
16.84	96.9009
16.856	96.844
16.873	96.7997
16.89	97.4575
16.906	97.837
16.923	98.1785
16.939	97.6662
16.956	97.3942
16.973	97.097
16.99	96.9641
17.006	96.8756
17.023	96.8503
17.04	97.4764
17.057	97.9318
17.073	98.1722
17.09	97.6472
17.106	97.2867
17.123	97.0843
17.14	97.0084
17.156	96.9705
17.173	96.9325
17.189	97.584
17.206	97.9887
17.223	98.1785
17.239	97.761
17.256	97.3816
17.273	97.1855
17.29	97.0147
17.307	96.9388
17.323	96.9325
17.34	97.4385
17.357	97.9698
17.373	98.1975
17.39	97.78
17.406	97.3247
17.423	97.1476
17.44	97.0337
17.456	96.9768
17.473	96.9262
17.489	97.6282
17.506	98.0393
17.523	98.2923
17.539	97.8939
17.556	97.4575
17.573	97.2108
17.59	97.0717
17.607	97.0274
17.623	97.0021
17.64	97.584
17.656	98.0457
17.673	98.2101
17.69	97.7547
17.706	97.4005
17.723	97.2361
17.74	97.0653
17.756	96.9768
17.773	96.9199
17.789	97.4575
17.806	97.9634
17.823	98.2101
17.839	97.8496
17.856	97.4954
17.873	97.2867
17.89	97.1665
17.907	97.0717
17.923	97.04
17.94	97.5966
17.957	98.0014
17.973	98.3176
17.99	97.9002
18.006	97.5081
18.023	97.2614
18.04	97.1159
18.056	97.0274
18.073	97.0147
18.089	97.5903
18.106	98.0457
18.123	98.3366
18.14	97.8939
18.156	97.4828
18.173	97.2804
18.19	97.1476
18.207	97.4511
18.223	97.0274
18.24	97.6409
18.256	98.1089
18.273	98.3303
18.29	97.818
18.306	97.5207
18.323	97.3563
18.339	97.2741
18.356	97.1855
18.373	97.1223
18.39	97.7168
18.406	98.1975
18.423	98.3682
18.44	97.8433
18.457	97.5207
18.473	97.35
18.49	97.2171
18.507	97.1223
18.523	97.078
18.54	97.5144
18.556	98.1785
18.573	98.3998
18.59	97.8812
18.606	97.5523
18.623	97.4258
18.639	97.2298
18.656	97.1602
18.673	97.1286
18.69	97.761
18.706	98.2291
18.723	98.5137
18.74	98.0393
18.757	97.5713
18.773	97.3436
18.79	97.2361
18.806	97.1729
18.823	97.1539
18.84	97.7927
18.856	98.2228
18.873	98.4441
18.889	97.9255
18.906	97.5903
18.923	97.35
18.939	97.2614
18.956	97.1792
18.973	97.1159
18.99	97.6599
19.006	98.1342
19.023	98.4125
19.04	97.9381
19.057	97.6535
19.073	97.4322
19.09	97.2993
19.106	97.2235
19.123	97.2045
19.14	97.7105
19.156	98.2164
19.173	98.4758
19.189	98.0077
19.206	97.5713
19.223	97.3879
19.239	97.331
19.256	97.2424
19.273	97.1665
19.29	97.799
19.306	98.248
19.323	98.4694
19.34	98.0393
19.357	97.6093
19.373	97.4069
19.39	97.3247
19.406	97.2361
19.423	97.2108
19.44	97.8243
19.456	98.2164
19.473	98.4315
19.49	98.052
19.506	97.6409
19.523	97.4575
19.539	97.3816
19.556	97.3247
19.573	97.2424
19.59	97.7927
19.606	98.248
19.623	98.5011
19.64	98.1089
19.657	97.7231
19.673	97.5144
19.69	97.3752
19.706	97.3183
19.723	97.2424
19.74	97.8053
19.756	98.286
19.773	98.5769
19.789	98.0457
19.806	97.6915
19.823	97.4575
19.839	97.3816
19.856	97.293
19.873	97.3057
19.89	97.9065
19.907	98.3682
19.923	98.6149
19.94	98.1279
19.957	97.7484
19.973	97.5207
19.99	97.3942
20.006	97.35

## Sheet: DO_STR1_B
Time (hr)	DO%
0.011	85.5396
0.028	76.22
0.045	74.7858
0.062	74.6927
0.078	75.4067
0.095	104.688
0.112	106.991
0.128	104.141
0.145	100.677
0.161	99.5964
0.178	98.7893
0.195	98.5658
0.211	98.603
0.228	101.627
0.245	102.788
0.262	103.198
0.278	100.751
0.295	100.54
0.312	100.484
0.328	100.224
0.345	100.031
0.361	99.8199
0.378	102.409
0.395	102.639
0.412	102.595
0.429	100.18
0.445	99.4971
0.462	99.5405
0.478	99.5592
0.495	99.5468
0.512	99.553
0.529	102.024
0.545	102.695
0.562	102.707
0.578	99.7951
0.595	99.3108
0.612	99.3977
0.628	99.3046
0.645	99.2798
0.661	99.2549
0.678	102.036
0.695	102.626
0.711	102.583
0.728	99.6709
0.745	99.3605
0.761	99.3977
0.778	99.2053
0.795	99.3108
0.811	99.2301
0.828	102.055
0.845	102.595
0.861	102.775
0.878	99.8448
0.895	99.4784
0.911	99.2177
0.928	99.2984
0.945	99.2487
0.961	99.2922
0.978	102.012
0.995	102.502
1.012	102.533
1.028	99.8137
1.045	99.168
1.062	99.1183
1.078	99.1059
1.095	99.0997
1.111	99.0749
1.128	101.906
1.145	102.316
1.161	102.403
1.178	99.4474
1.195	99.0749
1.212	99.019
1.228	98.9818
1.245	98.9631
1.262	98.9693
1.278	101.77
1.295	102.179
1.311	102.303
1.328	100.286
1.345	98.9755
1.361	98.9135
1.378	98.9135
1.395	98.9693
1.412	98.901
1.428	99.0314
1.445	102.13
1.462	102.049
1.478	99.4909
1.495	98.8638
1.511	98.7582
1.528	98.6899
1.545	98.6527
1.561	98.6403
1.578	100.292
1.595	101.912
1.612	101.863
1.628	99.3046
1.645	98.6465
1.662	98.6279
1.678	98.6403
1.695	98.6527
1.711	98.6092
1.728	101.192
1.745	101.825
1.762	101.987
1.778	98.9631
1.795	98.6403
1.812	98.6837
1.828	98.5844
1.845	98.5471
1.861	98.5595
1.878	100.969
1.895	101.707
1.911	101.875
1.928	99.1183
1.945	98.4975
1.962	98.4788
1.978	98.454
1.995	98.4664
2.012	98.4167
2.028	101.211
2.045	101.782
2.062	101.757
2.078	99.0749
2.095	98.603
2.111	98.3919
2.128	98.3857
2.145	98.3236
2.162	98.3609
2.178	101.285
2.195	101.77
2.212	101.739
2.228	98.8452
2.245	98.4975
2.261	98.4043
2.278	98.336
2.295	98.3174
2.311	98.3671
2.328	100.838
2.345	101.527
2.362	101.633
2.378	98.7582
2.395	98.1808
2.412	98.2305
2.428	98.2739
2.445	98.2491
2.461	98.1373
2.478	101.236
2.495	101.794
2.511	101.701
2.528	98.6154
2.545	97.9821
2.562	98.1311
2.578	98.0442
2.595	98.1249
2.612	97.9821
2.628	100.776
2.645	101.552
2.661	101.54
2.678	98.4912
2.695	98.0939
2.711	97.8766
2.728	97.8021
2.745	97.8331
2.762	97.8642
2.778	100.404
2.795	101.372
2.812	101.453
2.828	99.168
2.845	97.8269
2.861	97.6344
2.878	97.6903
2.895	97.7772
2.911	97.771
2.928	99.5592
2.945	101.378
2.962	101.447
2.978	99.3667
2.995	97.9635
3.012	97.7462
3.028	97.7586
3.045	97.771
3.061	97.6779
3.078	100.869
3.095	101.242
3.112	101.316
3.128	98.3857
3.145	97.7338
3.162	97.5847
3.178	97.6531
3.195	97.6903
3.212	97.6717
3.228	100.658
3.245	101.229
3.261	101.248
3.278	98.0628
3.295	97.7586
3.312	97.7586
3.328	97.8083
3.345	97.74
3.362	97.622
3.378	100.497
3.395	101.211
3.412	101.372
3.428	98.8452
3.445	97.4978
3.461	97.4606
3.478	97.504
3.495	97.3861
3.512	97.4295
3.528	100.298
3.545	101.273
3.562	101.13
3.578	97.9945
3.595	97.4357
3.612	97.5102
3.628	97.5165
3.645	97.4544
3.661	97.5413
3.678	100.372
3.695	101.136
3.711	101.155
3.728	97.8828
3.745	97.5785
3.762	97.4233
3.778	97.5165
3.795	97.4109
3.811	97.4295
3.828	100.298
3.845	101.018
3.861	101.248
3.878	97.8393
3.895	97.4109
3.912	97.4606
3.928	97.3923
3.945	97.4109
3.962	97.4295
3.978	100.168
3.995	101.037
4.011	101.024
4.028	98.007
4.045	97.2991
4.061	97.3364
4.078	97.3364
4.095	97.355
4.112	97.3178
4.128	99.0004
4.145	100.882
4.162	100.726
4.178	97.8145
4.195	97.2929
4.211	97.2184
4.228	97.2495
4.245	97.2867
4.261	97.2184
4.278	100.075
4.295	100.962
4.311	100.962
4.328	97.7027
4.345	97.1688
4.362	97.2805
4.379	97.2371
4.395	97.2184
4.412	97.2309
4.428	97.1998
4.445	100.689
4.461	100.745
4.478	97.5227
4.495	97.2309
4.511	97.1129
4.528	97.206
4.545	97.0632
4.562	97.1501
4.579	99.882
4.595	100.739
4.612	100.757
4.628	97.5413
4.645	97.1874
4.661	97.0384
4.678	97.0197
4.695	97.1191
4.712	97.1315
4.728	99.9814
4.745	100.851
4.762	100.826
4.778	97.7462
4.795	97.2495
4.812	97.1005
4.828	97.1191
4.845	97.1191
4.861	97.1067
4.878	99.9441
4.895	100.801
4.912	100.751
4.928	97.7648
4.945	97.324
4.962	97.1501
4.978	97.1067
4.995	97.1626
5.011	97.1191
5.028	99.8386
5.045	100.751
5.061	100.788
5.078	97.7275
5.095	97.1067
5.112	97.0508
5.128	97.0508
5.145	96.9949
5.162	96.9639
5.178	99.4723
5.195	100.615
5.211	100.646
5.228	97.4544
5.245	96.7776
5.261	96.7776
5.278	96.9018
5.295	96.8707
5.312	96.7962
5.328	99.6275
5.345	100.658
5.362	100.497
5.378	97.1377
5.395	96.8831
5.411	96.7714
5.428	96.6845
5.445	96.7031
5.461	96.7466
5.478	99.4909
5.495	100.335
5.512	100.366
5.528	97.3612
5.545	96.6472
5.562	96.6286
5.578	96.7155
5.595	96.5727
5.611	96.6038
5.628	99.5033
5.645	100.36
5.662	100.261
5.679	97.3364
5.695	96.6783
5.712	96.5975
5.728	96.5665
5.745	96.5168
5.761	96.4237
5.778	98.3174
5.795	100.18
5.811	100.248
5.828	97.2805
5.845	96.5789
5.862	96.5355
5.878	96.4237
5.895	96.4858
5.912	96.4361
5.928	99.2239
5.945	100.124
5.961	100.224
5.978	96.7962
5.995	96.4672
6.012	96.343
6.028	96.2995
6.045	96.2933
6.062	96.3182
6.078	98.1684
6.095	100
6.111	99.9876
6.128	96.9328
6.145	96.2623
6.161	96.1443
6.178	96.2561
6.195	96.2685
6.212	96.2871
6.228	99.137
6.245	99.9193
6.262	99.9814
6.278	97.4419
6.295	96.2685
6.311	96.2561
6.328	96.2002
6.345	96.1195
6.361	96.107
6.378	98.9445
6.395	99.969
6.412	99.8386
6.429	96.5665
6.445	96.0263
6.462	96.0263
6.478	96.0512
6.495	96.0201
6.511	96.0512
6.528	99.1121
6.545	99.733
6.561	99.7703
6.578	96.5541
6.595	95.8276
6.612	95.9084
6.628	95.9084
6.645	95.9456
6.661	95.8773
6.678	98.5968
6.695	99.6337
6.711	99.6213
6.728	96.1629
6.745	95.9332
6.762	95.8897
6.778	95.809
6.795	95.8587
6.812	95.8276
6.828	98.6589
6.845	99.4971
6.861	99.5902
6.878	96.0946
6.895	95.7469
6.911	95.6786
6.928	95.6414
6.945	95.6848
6.962	95.6103
6.978	97.5847
6.995	99.4723
7.012	99.5778
7.028	96.2995
7.045	95.5793
7.061	95.5048
7.078	95.4862
7.095	95.5545
7.111	95.5793
7.128	98.5906
7.145	99.3481
7.162	99.1991
7.178	95.9829
7.195	95.5731
7.212	95.4737
7.228	95.5234
7.245	95.4986
7.261	95.4986
7.278	98.5099
7.295	99.1432
7.311	99.1556
7.328	95.8152
7.345	95.4365
7.362	95.2688
7.378	95.3496
7.395	95.3061
7.412	95.2937
7.428	98.0753
7.445	99.0563
7.461	99.0625
7.478	95.6414
7.495	95.3247
7.512	95.1509
7.528	95.1385
7.545	95.1261
7.562	95.0826
7.578	98.0566
7.595	98.8824
7.612	98.9693
7.628	95.7097
7.645	95.0391
7.661	95.1447
7.678	95.1198
7.695	95.0019
7.712	95.0019
7.728	97.9573
7.745	98.8203
7.762	98.7086
7.778	95.4489
7.795	94.9522
7.812	94.9522
7.828	95.0267
7.845	94.9336
7.861	94.8901
7.878	97.6282
7.895	98.6527
7.912	98.5906
7.928	95.3309
7.945	94.797
7.962	94.7163
7.978	94.7287
7.995	94.6417
8.011	94.7597
8.028	97.4978
8.045	98.3733
8.062	98.4105
8.079	95.2316
8.095	94.6107
8.112	94.6293
8.128	94.5114
8.145	94.5983
8.161	94.6728
8.178	97.6593
8.195	98.3795
8.211	98.2615
8.228	95.393
8.245	94.6852
8.262	94.4865
8.278	94.4865
8.295	94.4989
8.312	94.5052
8.328	96.3057
8.345	98.2615
8.361	98.187
8.378	94.9336
8.395	94.4493
8.412	94.5176
8.428	94.3437
8.445	94.3313
8.462	94.2941
8.478	97.2122
8.495	98.1498
8.511	98.0628
8.528	94.7349
8.545	94.1947
8.561	94.1575
8.578	94.114
8.595	94.1078
8.612	94.1637
8.629	95.9829
8.645	97.8331
8.662	97.9635
8.678	94.5424
8.695	94.0643
8.711	94.0271
8.728	94.0022
8.745	93.9836
8.761	94.0271
8.778	95.8214
8.795	97.6717
8.812	97.7275
8.829	94.946
8.845	93.9588
8.862	93.8905
8.878	93.9215
8.895	93.8532
8.911	93.8222
8.928	96.6783
8.945	97.4047
8.961	97.4357
8.978	94.1388
8.995	93.6856
9.012	93.6421
9.028	93.6421
9.045	93.6359
9.062	93.6297
9.078	96.374
9.095	97.1874
9.111	97.3612
9.128	94.1016
9.145	93.4434
9.162	93.4186
9.178	93.4248
9.195	93.4621
9.212	93.4248
9.228	96.2685
9.245	97.0943
9.262	97.2309
9.278	94.6045
9.295	93.3379
9.312	93.3689
9.328	93.2261
9.345	93.2448
9.361	93.3068
9.378	96.1195
9.395	97.1005
9.411	96.9204
9.428	93.8346
9.445	93.133
9.462	92.9591
9.478	93.0026
9.495	92.9778
9.512	93.0337
9.528	94.8777
9.545	96.6721
9.561	96.5603
9.578	93.4497
9.595	92.9716
9.611	92.9964
9.628	92.8226
9.645	92.8971
9.662	92.835
9.678	95.8214
9.695	96.5913
9.712	96.5789
9.728	93.9836
9.745	92.9281
9.761	92.7294
9.778	92.8101
9.795	92.7356
9.811	92.686
9.828	94.4679
9.845	96.3864
9.862	96.3802
9.878	93.0585
9.895	92.6797
9.912	92.599
9.928	92.4004
9.945	92.4376
9.961	92.4873
9.978	95.4241
9.995	96.1691
10.011	96.2374
10.028	93.7104
10.045	92.4128
10.062	92.2948
10.078	92.2638
10.095	92.2141
10.112	92.332
10.128	94.0954
10.145	96.0574
10.161	95.8897
10.178	93.0337
10.195	92.3258
10.211	92.3383
10.228	92.332
10.245	92.3196
10.262	92.2451
10.278	95.0019
10.295	95.8959
10.312	95.9084
10.328	92.5183
10.345	91.9409
10.361	91.9223
10.378	91.9347
10.395	91.9844
10.412	91.9595
10.428	94.7535
10.445	95.4737
10.462	95.691
10.478	93.0274
10.495	91.8664
10.512	91.7112
10.528	91.7795
10.545	91.7484
10.561	91.705
10.578	94.3996
10.595	95.3123
10.612	95.3061
10.628	92.2203
10.645	91.6118
10.662	91.5187
10.678	91.4814
10.695	91.438
10.711	91.4256
10.728	94.4989
10.745	95.3682
10.761	95.0453
10.778	91.767
10.795	91.4007
10.812	91.2703
10.828	91.2331
10.845	91.2703
10.862	91.2952
10.878	94.2258
10.895	94.977
10.911	95.0267
10.928	91.6615
10.945	91.2393
10.961	91.14
10.978	91.0096
10.995	90.9909
11.012	90.9971
11.028	93.2572
11.045	94.4306
11.062	94.5797
11.078	91.4193
11.095	90.8916
11.111	90.6619
11.128	90.9164
11.145	90.724
11.162	90.5377
11.178	93.6049
11.195	94.3748
11.212	94.3375
11.228	91.9471
11.245	90.6432
11.262	90.5501
11.278	90.606
11.295	90.4632
11.311	90.3825
11.328	92.1209
11.345	94.145
11.362	94.0954
11.378	90.9164
11.395	90.4259
11.412	90.2459
11.428	90.1465
11.445	90.1465
11.461	90.1279
11.478	91.9781
11.495	93.698
11.511	93.7911
11.528	91.2269
11.545	90.1217
11.562	90.0037
11.578	89.8733
11.595	89.9168
11.612	89.7864
11.628	91.4876
11.645	93.5987
11.661	93.58
11.678	93.2882
11.695	89.9975
11.711	89.3891
11.728	89.625
11.745	89.5753
11.762	89.476
11.779	92.5245
11.795	93.2013
11.812	93.3938
11.828	90.1465
11.845	89.2835
11.861	89.209
11.878	89.2276
11.895	89.1966
11.911	89.091
11.928	92.2079
11.945	92.7294
11.962	92.8226
11.979	89.3953
11.995	88.911
12.012	88.9731
12.028	89.2028
12.045	88.9358
12.061	89.0041
12.078	92.3755
12.095	92.6425
12.112	92.6487
12.128	89.7926
12.145	89.1283
12.162	88.9855
12.178	88.9606
12.195	88.9606
12.211	88.8986
12.228	91.7422
12.245	92.3755
12.261	92.4314
12.278	88.9855
12.295	88.7682
12.312	88.675
12.328	88.4826
12.345	88.6688
12.362	88.6626
12.378	91.289
12.395	92.4314
12.411	92.3445
12.428	88.8551
12.445	88.3522
12.461	88.6005
12.478	88.5136
12.495	88.5943
12.512	88.5446
12.528	90.2148
12.545	92.5742
12.562	92.4811
12.578	89.6995
12.595	89.2525
12.611	89.6809
12.628	89.923
12.645	90.3452
12.661	90.6619
12.678	93.9401
12.695	94.9832
12.712	95.1447
12.728	92.599
12.745	91.8974
12.762	91.9471
12.778	92.1272
12.795	92.0154
12.811	92.0651
12.828	93.8656
12.845	96.1815
12.862	96.194
12.878	96.1195
12.895	92.4314
12.912	92.4438
12.928	92.6115
12.945	92.6922
12.962	92.7108
12.978	94.679
12.995	96.5106
13.011	96.7093
13.028	93.6545
13.045	92.9591
13.061	92.9964
13.078	92.8971
13.095	92.984
13.112	93.0399
13.128	95.0577
13.145	97.3612
13.162	97.0943
13.178	93.7787
13.195	93.4621
13.211	93.3565
13.228	93.4372
13.245	93.3255
13.261	93.4248
13.278	96.61
13.295	97.1874
13.312	97.3674
13.328	93.965
13.345	93.5987
13.362	93.5676
13.378	93.4993
13.395	93.5366
13.411	93.5862
13.428	96.6596
13.445	97.6717
13.461	97.6965
13.478	94.381
13.495	93.7725
13.512	93.8408
13.528	93.7228
13.545	93.7849
13.562	93.7601
13.578	97.0384
13.595	97.5165
13.611	97.771
13.628	94.3561
13.645	93.7787
13.661	93.7973
13.678	93.847
13.695	93.8284
13.712	93.8532
13.728	96.8831
13.745	97.7151
13.762	97.5475
13.778	94.3996
13.795	93.8967
13.811	93.7849
13.828	93.9401
13.845	93.9588
13.862	94.0147
13.878	96.9204
13.895	97.8269
13.912	97.8083
13.928	94.7287
13.945	94.1078
13.962	94.0829
13.978	94.1016
13.995	94.1885
14.011	94.2195
14.028	97.4295
14.045	98.3112
14.061	98.2801
14.078	95.0888
14.095	94.4493
14.112	94.412
14.128	94.5052
14.145	94.5797
14.162	94.5238
14.178	97.6841
14.195	98.6713
14.211	98.7272
14.228	95.4427
14.245	94.9087
14.262	94.946
14.278	94.9274
14.295	95.0391
14.312	95.0453
14.328	98.2988
14.345	98.8824
14.361	99.1804
14.378	96.0512
14.395	95.4365
14.411	95.2937
14.428	95.2813
14.445	95.362
14.462	95.4179
14.478	96.3554
14.495	99.2425
14.512	99.3543
14.528	96.076
14.545	95.8028
14.561	95.5979
14.578	95.7097
14.595	95.691
14.611	95.6848
14.628	99.2363
14.645	99.6026
14.662	99.5778
14.679	96.1319
14.695	96.0263
14.712	95.8338
14.728	95.8463
14.745	95.927
14.761	95.9394
14.778	99.05
14.795	99.9938
14.811	100.217
14.828	96.7093
14.845	96.2747
14.862	96.2002
14.878	96.1629
14.895	96.1443
14.912	96.1629
14.928	99.2425
14.945	99.9876
14.961	100.217
14.978	96.79
14.995	96.3244
15.011	96.3119
15.028	96.2747
15.045	96.3182
15.062	96.4175
15.078	99.7951
15.095	100.441
15.112	100.41
15.128	97.0135
15.145	96.5106
15.161	96.4858
15.178	96.4672
15.195	96.4982
15.211	96.4734
15.228	99.6896
15.245	100.509
15.262	100.46
15.278	97.0818
15.295	96.7031
15.312	96.7093
15.328	96.6534
15.345	96.7093
15.361	96.6596
15.378	99.7703
15.395	100.441
15.411	100.708
15.428	97.355
15.445	96.7093
15.462	96.8397
15.478	96.8024
15.495	96.6783
15.512	96.79
15.528	100.05
15.545	100.615
15.561	100.714
15.578	97.5165
15.595	96.8024
15.611	96.7962
15.628	96.7652
15.645	96.9328
15.662	96.9577
15.678	99.4288
15.695	101.006
15.712	101.018
15.728	97.4047
15.745	97.1005
15.761	96.8086
15.778	96.9639
15.795	96.9514
15.812	96.9949
15.828	100.18
15.845	100.969
15.862	101.074
15.878	97.4357
15.895	97.1501
15.911	96.9825
15.928	97.0508
15.945	97.0943
15.961	97.0197
15.978	100.236
15.995	101.043
16.012	100.925
16.029	98.1373
16.045	97.1129
16.062	97.0446
16.078	97.1067
16.095	97.088
16.111	97.1501
16.128	100.422
16.145	101.055
16.161	100.888
16.178	97.6717
16.195	97.3426
16.212	97.206
16.228	97.2184
16.245	97.2246
16.262	97.2743
16.278	100.255
16.295	101.291
16.311	101.18
16.328	97.8021
16.345	97.4233
16.361	97.1936
16.378	97.2122
16.395	97.2681
16.412	97.2929
16.428	99.9938
16.445	101.142
16.461	101.055
16.478	97.6096
16.495	97.4606
16.511	97.2805
16.528	97.2681
16.545	97.2867
16.562	97.3302
16.579	100.726
16.595	101.26
16.612	101.478
16.628	97.7896
16.645	97.355
16.661	97.3426
16.678	97.2433
16.695	97.3302
16.711	97.2743
16.728	99.5468
16.745	101.155
16.762	101.341
16.778	97.8704
16.795	97.3985
16.812	97.4606
16.828	97.4606
16.845	97.4544
16.861	97.3178
16.878	100.472
16.895	101.149
16.911	101.031
16.928	98.1187
16.945	97.4419
16.962	97.4482
16.978	97.4482
16.995	97.4978
17.012	97.5165
17.028	100.205
17.045	101.167
17.062	101.18
17.078	97.8083
17.095	97.4978
17.111	97.4916
17.128	97.504
17.145	97.4978
17.162	97.5289
17.178	100.77
17.195	101.397
17.212	101.583
17.228	98.2491
17.245	97.6282
17.262	97.4357
17.278	97.5351
17.295	97.4482
17.312	97.504
17.328	100.596
17.345	101.571
17.361	101.403
17.378	98.3422
17.395	97.4792
17.412	97.5102
17.429	97.4792
17.445	97.5785
17.462	97.5661
17.478	100.062
17.495	101.291
17.511	101.614
17.528	98.1311
17.545	97.6593
17.561	97.4854
17.578	97.5537
17.595	97.6096
17.612	97.5227
17.628	100.956
17.645	101.527
17.662	101.447
17.678	97.9262
17.695	97.6531
17.711	97.6717
17.728	97.6593
17.745	97.6344
17.761	97.6406
17.778	101.13
17.795	101.701
17.812	101.571
17.828	98.4726
17.845	97.7151
17.862	97.5413
17.878	97.6034
17.895	97.6531
17.911	97.591
17.928	101.006
17.945	101.577
17.961	101.614
17.978	98.187
17.995	97.6468
18.012	97.6655
18.028	97.6593
18.045	97.6034
18.062	97.5475
18.078	100.981
18.095	101.447
18.111	101.521
18.128	98.4292
18.145	97.771
18.162	97.7089
18.178	97.7151
18.195	97.74
18.212	97.7462
18.228	100.987
18.245	101.77
18.261	101.819
18.278	98.2739
18.295	97.6717
18.311	97.6841
18.328	97.7089
18.345	97.7275
18.362	97.6841
18.379	100.975
18.395	101.59
18.412	101.521
18.428	98.2677
18.445	97.8704
18.461	97.7834
18.478	97.7027
18.495	97.6965
18.511	97.7586
18.528	101.142
18.545	101.751
18.562	101.825
18.578	98.4416
18.595	97.7338
18.612	97.74
18.628	97.771
18.645	97.7834
18.661	97.8145
18.678	100.695
18.695	101.726
18.711	101.807
18.728	101.397
18.745	97.8393
18.762	97.7151
18.778	97.7586
18.795	97.7213
18.811	97.7524
18.828	100.273
18.845	101.44
18.861	101.372
18.878	98.6961
18.895	97.7772
18.912	97.8331
18.929	97.6717
18.945	97.7772
18.962	97.8393
18.978	101.298
18.995	101.863
19.011	101.95
19.028	98.0815
19.045	97.8952
19.061	97.7834
19.078	97.8517
19.095	97.7772
19.112	97.8145
19.128	101.031
19.145	101.894
19.162	101.807
19.178	98.3733
19.195	97.9511
19.211	97.9449
19.228	97.8642
19.245	97.8393
19.261	97.889
19.278	101.18
19.295	101.794
19.312	101.571
19.329	98.2553
19.345	97.9262
19.362	97.74
19.378	97.8455
19.395	97.8269
19.411	97.8952
19.428	101.142
19.445	101.707
19.461	101.658
19.478	98.3795
19.495	97.8828
19.512	98.0318
19.528	97.9511
19.545	97.8828
19.562	97.8579
19.578	101.149
19.595	101.807
19.611	101.819
19.628	98.454
19.645	97.92
19.662	97.8517
19.678	98.0504
19.695	97.9076
19.712	97.9076
19.728	100.422
19.745	101.689
19.762	101.832
19.778	98.9818
19.795	97.9945
19.811	97.9945
19.828	98.0628
19.845	98.0132
19.861	97.9387
19.878	100.503
19.895	102.061
19.912	101.875
19.928	98.4478
19.945	98.0753
19.962	97.9945
19.978	98.0442
19.995	97.9883

## Sheet: DO_STR10_A
Time (hr)	DO%
0.001	77.767
0.018	73.931
0.034	72.3527
0.051	81.493
0.068	98.9585
0.085	101.003
0.101	100.925
0.118	100.278
0.135	99.5019
0.151	99.3014
0.168	99.3014
0.185	99.4307
0.201	99.7024
0.218	99.9288
0.234	100.201
0.251	100.408
0.268	100.343
0.284	100.097
0.301	100.323
0.318	100.188
0.334	100.078
0.351	100.045
0.368	99.9871
0.384	100.013
0.401	99.9806
0.418	99.9288
0.434	99.4307
0.451	99.8836
0.468	100.026
0.485	99.7218
0.501	99.7348
0.518	99.7995
0.535	99.8512
0.551	99.696
0.568	99.6895
0.584	99.7089
0.601	99.7154
0.618	99.696
0.634	99.7024
0.651	99.6377
0.668	99.6507
0.684	99.6119
0.701	99.6054
0.718	99.586
0.734	99.5601
0.751	99.5731
0.768	99.5925
0.785	99.5537
0.801	99.5019
0.818	99.4825
0.835	99.4825
0.851	99.5148
0.868	99.4954
0.884	99.5278
0.901	99.5019
0.918	99.4502
0.934	99.4372
0.951	99.3596
0.968	99.3919
0.984	99.3855
1.001	99.379
1.018	99.4113
1.034	99.3272
1.051	99.3337
1.068	99.2884
1.085	99.2561
1.101	99.269
1.118	99.3596
1.135	99.3014
1.151	99.2884
1.168	99.2755
1.184	99.2949
1.201	99.2108
1.218	99.2173
1.234	99.1526
1.251	99.1785
1.268	99.1785
1.284	99.1785
1.301	99.1267
1.318	99.1461
1.334	99.172
1.351	99.1461
1.368	99.1202
1.385	99.0944
1.401	99.075
1.418	99.0426
1.435	99.0426
1.451	99.0038
1.468	99.0038
1.485	99.0232
1.501	98.9973
1.518	98.9909
1.534	99.0167
1.551	99.062
1.568	99.0362
1.584	99.0038
1.601	98.9779
1.618	99.0103
1.634	99.0491
1.651	99.0103
1.668	98.9391
1.684	98.9262
1.701	98.9197
1.718	98.9327
1.734	98.9585
1.751	99.0167
1.768	98.965
1.784	98.9327
1.801	98.9003
1.818	98.8291
1.835	98.8291
1.851	98.8356
1.868	98.8227
1.885	98.7839
1.901	98.8098
1.918	98.8291
1.934	98.8809
1.951	98.868
1.968	98.8227
1.984	98.8356
2.001	98.8227
2.018	98.8227
2.034	98.7839
2.051	98.7709
2.068	98.7645
2.084	98.7386
2.101	98.6998
2.118	98.7645
2.135	98.7063
2.151	98.661
2.168	98.6739
2.185	98.6416
2.201	98.6222
2.218	98.6286
2.234	98.5898
2.251	98.6092
2.268	98.6416
2.284	98.6222
2.301	98.6092
2.318	98.6933
2.334	98.661
2.351	98.6804
2.368	98.6416
2.384	98.6351
2.401	98.5704
2.418	98.6222
2.435	98.6222
2.451	98.6028
2.468	98.6157
2.485	98.5704
2.501	98.5704
2.518	98.5445
2.534	98.5575
2.551	98.5381
2.568	98.5445
2.584	98.5057
2.601	98.4216
2.618	98.4734
2.634	98.5122
2.651	98.4799
2.668	98.4604
2.684	98.3505
2.701	98.344
2.718	98.4022
2.734	98.3505
2.751	98.2987
2.768	98.3246
2.785	98.2664
2.801	98.2987
2.818	98.2923
2.835	98.2858
2.851	98.3052
2.868	98.3117
2.884	98.234
2.901	98.2793
2.918	98.2923
2.934	98.2017
2.951	98.2211
2.968	98.1629
2.984	98.1823
3.001	98.1823
3.018	98.1305
3.034	98.1111
3.051	98.0529
3.068	98.1241
3.085	98.1823
3.101	98.1823
3.118	98.1823
3.135	98.0982
3.151	98.0658
3.168	98.0658
3.184	98.1111
3.201	98.1499
3.218	98.1241
3.234	98.137
3.251	98.137
3.268	98.0529
3.284	97.9818
3.301	98.0206
3.318	98.0464
3.334	98.0012
3.351	98.0335
3.368	97.9494
3.384	97.9365
3.401	97.9429
3.418	98.0012
3.435	97.9882
3.451	97.9753
3.468	97.9365
3.485	97.9365
3.501	97.8459
3.518	97.8459
3.534	97.8136
3.551	97.8136
3.568	97.8783
3.584	97.8847
3.601	97.8718
3.618	97.8006
3.634	97.8394
3.651	97.7812
3.668	97.7683
3.684	97.7618
3.701	97.6583
3.718	97.6777
3.734	97.6971
3.751	97.6971
3.768	97.6713
3.785	97.6454
3.801	97.7165
3.818	97.6713
3.835	97.6583
3.851	97.6454
3.868	97.5807
3.884	97.626
3.901	97.5872
3.918	97.5225
3.934	97.4966
3.951	97.5419
3.968	97.5613
3.984	97.5483
4.001	97.406
4.018	97.4707
4.034	97.4901
4.051	97.4384
4.068	97.4643
4.085	97.4772
4.101	97.5354
4.118	97.4643
4.135	97.4319
4.151	97.4448
4.168	97.3413
4.184	97.3672
4.201	97.3866
4.218	97.3672
4.234	97.2961
4.251	97.2831
4.268	97.2831
4.284	97.3025
4.301	97.2767
4.318	97.1926
4.334	97.1796
4.351	97.1602
4.368	97.1861
4.384	97.1085
4.401	97.1279
4.418	97.1473
4.435	97.0955
4.451	97.0891
4.468	97.0697
4.485	97.102
4.501	97.0632
4.518	97.0503
4.534	97.005
4.551	97.0309
4.568	96.992
4.584	97.0179
4.601	97.0309
4.618	96.9532
4.634	97.005
4.651	97.0438
4.668	97.0697
4.684	97.1279
4.701	97.0955
4.718	97.0244
4.734	97.0309
4.751	96.9726
4.768	96.9985
4.785	97.005
4.801	97.0373
4.818	96.9144
4.835	96.9726
4.851	96.8691
4.868	96.8885
4.884	96.8821
4.901	96.8627
4.918	96.8239
4.934	96.8045
4.951	96.7268
4.968	96.6945
4.984	96.6621
5.001	96.688
5.018	96.6557
5.034	96.6945
5.051	96.6686
5.068	96.6427
5.084	96.6751
5.101	96.6751
5.118	96.688
5.135	96.5845
5.151	96.5651
5.168	96.5004
5.185	96.5134
5.201	96.5586
5.218	96.5004
5.234	96.5328
5.251	96.5586
5.268	96.4939
5.284	96.4293
5.301	96.3581
5.318	96.4099
5.334	96.384
5.351	96.4034
5.368	96.4228
5.384	96.371
5.401	96.3516
5.418	96.2934
5.434	96.3258
5.451	96.3516
5.468	96.3904
5.484	96.2999
5.501	96.2999
5.518	96.2287
5.534	96.1899
5.551	96.1576
5.568	96.0605
5.585	95.9829
5.601	95.9247
5.618	95.9118
5.635	95.8536
5.651	95.8536
5.668	95.8794
5.685	95.97
5.701	95.9894
5.718	96.0088
5.734	95.9247
5.751	95.97
5.768	95.957
5.784	95.9376
5.801	95.86
5.818	95.8471
5.834	95.8729
5.851	95.8471
5.868	95.8794
5.884	95.8018
5.901	95.7759
5.918	95.6466
5.934	95.6077
5.951	95.4784
5.968	95.3878
5.985	95.5236
6.001	95.5301
6.018	95.5107
6.035	95.5107
6.051	95.5107
6.068	95.5107
6.084	95.556
6.101	95.6013
6.118	95.6271
6.134	95.5689
6.151	95.5624
6.168	95.5495
6.184	95.4395
6.201	95.4784
6.218	95.4784
6.234	95.446
6.251	95.4589
6.268	95.4589
6.284	95.4137
6.301	95.3102
6.318	95.239
6.335	95.1291
6.351	95.1873
6.368	95.239
6.385	95.1937
6.401	95.0579
6.418	94.9803
6.434	94.9479
6.451	94.9738
6.468	94.9932
6.484	94.9544
6.501	94.9544
6.518	94.9285
6.534	94.8768
6.551	94.8962
6.568	94.7215
6.584	94.6956
6.601	94.7345
6.618	94.7991
6.634	94.7474
6.651	94.7539
6.668	94.6827
6.685	94.6051
6.701	94.5921
6.718	94.5469
6.735	94.5339
6.751	94.4692
6.768	94.4304
6.785	94.4175
6.801	94.3851
6.818	94.3399
6.834	94.3851
6.851	94.3269
6.868	94.2881
6.884	94.1781
6.901	94.204
6.918	94.2558
6.934	94.2105
6.951	94.2234
6.968	94.0747
6.984	94.0423
7.001	94.0164
7.018	93.9841
7.034	93.9841
7.051	93.9517
7.068	93.8482
7.085	93.7577
7.101	93.6606
7.118	93.7124
7.135	93.6865
7.151	93.5377
7.168	93.5636
7.184	93.6671
7.201	93.6736
7.218	93.6348
7.234	93.5636
7.251	93.4537
7.268	93.4601
7.284	93.5313
7.301	93.4278
7.318	93.4278
7.334	93.4407
7.351	93.4019
7.368	93.2984
7.385	93.2337
7.401	93.2661
7.418	93.1626
7.435	93.1367
7.451	93.1043
7.468	93.1302
7.484	93.0138
7.501	93.0008
7.518	92.9103
7.534	92.7938
7.551	92.7744
7.568	92.8132
7.584	92.7486
7.601	92.6451
7.618	92.6127
7.634	92.5545
7.651	92.5351
7.668	92.5545
7.684	92.5868
7.701	92.4963
7.718	92.4381
7.735	92.4251
7.751	92.451
7.768	92.3087
7.785	92.244
7.801	92.1987
7.818	92.2052
7.834	92.1793
7.851	92.2052
7.868	92.1276
7.884	92.0888
7.901	92.1017
7.918	92.0823
7.934	92.0305
7.951	91.9464
7.968	91.8429
7.984	91.8429
8.001	91.8429
8.018	91.8882
8.034	91.8882
8.051	91.8947
8.068	91.8429
8.084	91.9141
8.101	91.9529
8.118	91.9076
8.134	91.7459
8.151	91.7718
8.168	91.6618
8.185	91.6036
8.201	91.5195
8.218	91.4872
8.235	91.4225
8.251	91.4613
8.268	91.3513
8.284	91.4354
8.301	91.3578
8.318	91.3448
8.334	91.3578
8.351	91.1961
8.368	91.2284
8.384	91.112
8.401	91.1249
8.418	91.0667
8.434	91.0602
8.451	91.0149
8.468	90.9179
8.484	90.8144
8.501	90.6527
8.518	90.6074
8.534	90.5298
8.551	90.3939
8.568	90.3616
8.585	90.3034
8.601	90.2775
8.618	90.1481
8.635	90.1611
8.651	90.1546
8.668	90.1805
8.684	90.0964
8.701	89.9929
8.718	89.9994
8.734	89.9411
8.751	89.9153
8.768	89.9864
8.784	89.8506
8.801	89.8053
8.818	89.967
8.834	89.87
8.851	89.7924
8.868	88.9644
8.884	89.1002
8.901	89.2231
8.918	89.3266
8.935	88.9449
8.951	88.9255
8.968	89.0549
8.984	89.0226
9.001	89.0291
9.018	89.0937
9.034	89.0226
9.051	88.9191
9.068	88.6215
9.084	88.615
9.101	88.5892
9.118	88.4275
9.134	88.2722
9.151	88.3757
9.168	88.4016
9.184	88.1816
9.201	88.2334
9.218	88.0523
9.234	87.8582
9.251	88.2593
9.268	87.6253
9.284	87.3084
9.301	87.4313
9.318	87.1208
9.335	87.1337
9.351	86.9138
9.368	86.8426
9.384	86.765
9.401	86.8232
9.418	86.8361
9.434	86.655
9.451	86.3704
9.468	86.3769
9.484	86.3833
9.501	86.1311
9.518	85.8982
9.534	85.9952
9.551	86.0081
9.568	85.8335
9.584	85.9046
9.601	85.8658
9.618	85.7106
9.635	85.827
9.651	85.1607
9.668	85.1543
9.685	85.3677
9.701	86.2346
9.718	84.8373
9.734	84.0611
9.751	86.3122
9.768	83.8994
9.784	83.8217
9.801	83.8217
9.818	84.1969
9.834	84.2487
9.851	83.4724
9.868	83.9252
9.884	83.7117
9.901	83.7053
9.918	83.4142
9.934	84.0029
9.951	82.7608
9.968	82.9614
9.984	83.4789
10.001	83.356
10.018	83.4918
10.035	83.3624
10.051	83.5371
10.068	83.2589
10.085	83.3236
10.101	83.3689
10.118	83.3172
10.135	83.2783
10.151	82.9937
10.168	82.4827
10.184	82.6897
10.201	82.6638
10.218	82.5668
10.234	82.6185
10.251	82.3533
10.268	82.3727
10.284	81.9587
10.301	80.6068
10.318	81.8811
10.334	81.7194
10.351	82.625
10.368	83.0002
10.384	82.9484
10.401	81.59
10.418	81.5447
10.434	81.8423
10.451	81.9846
10.468	83.5177
10.485	86.2669
10.501	88.6797
10.518	88.518
10.534	89.2425
10.551	89.2619
10.568	89.7147
10.584	90.0382
10.601	90.3357
10.618	90.4522
10.635	90.6074
10.651	90.588
10.668	90.6721
10.685	90.7756
10.701	90.7756
10.718	90.8662
10.734	90.9438
10.751	91.209
10.768	91.2543
10.784	91.3125
10.801	91.4289
10.818	91.4613
10.834	91.513
10.851	91.6424
10.868	91.7977
10.884	91.9917
10.901	92.0176
10.918	92.1923
10.934	92.1987
10.951	92.1405
10.968	92.244
10.984	92.2311
11.001	92.2699
11.018	92.3216
11.035	92.3281
11.051	92.2828
11.068	92.4316
11.084	92.4704
11.101	92.5027
11.118	92.4898
11.134	92.4057
11.151	92.3992
11.168	92.2181
11.184	92.2958
11.201	92.3928
11.218	92.5222
11.234	92.4963
11.251	92.6192
11.268	92.5739
11.285	92.4057
11.301	92.2181
11.318	92.0111
11.335	92.1211
11.351	92.1017
11.368	92.1146
11.384	92.0176
11.401	92.0241
11.418	91.8818
11.434	91.7847
11.451	91.8106
11.468	91.8882
11.484	91.83
11.501	91.7847
11.518	91.7394
11.534	91.7459
11.551	91.72
11.568	91.5583
11.584	91.7265
11.601	91.6877
11.618	91.6618
11.635	90.4457
11.651	91.0279
11.668	91.8235
11.685	91.1831
11.701	91.2931
11.718	91.0796
11.734	90.9503
11.751	91.0149
11.768	91.2025
11.784	90.9761
11.801	91.2155
11.818	91.3513
11.834	91.4354
11.851	91.5583
11.868	91.72
11.884	91.8623
11.901	92.0176
11.918	92.0435
11.935	92.0888
11.951	92.0823
11.968	91.9658
11.985	91.9723
12.001	92.1793
12.018	92.341
12.034	92.3346
12.051	92.2893
12.068	92.3604
12.084	92.3604
12.101	92.5739
12.118	92.8779
12.134	93.0202
12.151	93.2402
12.168	93.279
12.184	93.3502
12.201	93.4342
12.218	93.4601
12.234	93.6154
12.251	93.6801
12.268	93.7706
12.285	94.0229
12.301	94.0488
12.318	94.2881
12.335	94.0811
12.351	94.301
12.368	94.4628
12.384	94.3916
12.401	94.2881
12.418	94.411
12.434	94.4563
12.451	94.5598
12.468	94.5404
12.484	94.5921
12.501	94.7345
12.518	94.8832
12.534	95.0773
12.551	95.1485
12.568	95.1937
12.585	95.2584
12.601	95.2196
12.618	95.1808
12.635	95.1743
12.651	95.3037
12.668	95.3943
12.684	95.4266
12.701	95.3943
12.718	95.5172
12.734	95.5236
12.751	95.6142
12.768	95.6983
12.784	95.6918
12.801	95.7694
12.818	95.9312
12.834	95.8988
12.851	95.9829
12.868	95.9894
12.884	95.9635
12.901	96.0217
12.918	96.0282
12.935	95.9959
12.951	96.1058
12.968	96.1964
12.985	96.2352
13.001	96.2352
13.018	96.2869
13.034	96.3322
13.051	96.3258
13.068	96.2934
13.084	96.4099
13.101	96.4357
13.118	96.4422
13.134	96.3904
13.151	96.4357
13.168	96.4939
13.184	96.5134
13.201	96.5328
13.218	96.591
13.234	96.5845
13.251	96.6169
13.268	96.6686
13.285	96.7462
13.301	96.8045
13.318	96.8303
13.335	96.785
13.351	96.8821
13.368	96.8562
13.384	96.8174
13.401	96.8562
13.418	96.9015
13.434	96.9338
13.451	96.9274
13.468	96.9338
13.484	96.9338
13.501	96.9403
13.518	96.9662
13.534	97.0309
13.551	97.0697
13.568	97.0761
13.585	97.0244
13.601	97.0244
13.618	96.9791
13.634	97.0244
13.651	97.0373
13.668	97.1214
13.684	97.1796
13.701	97.1538
13.718	97.1408
13.734	97.1926
13.751	97.1667
13.768	97.1861
13.784	97.2314
13.801	97.1473
13.818	97.199
13.834	97.1149
13.851	97.1538
13.868	97.1732
13.885	97.199
13.901	97.2573
13.918	97.2896
13.935	97.3025
13.951	97.3672
13.968	97.3802
13.984	97.3284
14.001	97.3737
14.018	97.309
14.034	97.3155
14.051	97.3025
14.068	97.3349
14.084	97.3349
14.101	97.406
14.118	97.3866
14.134	97.3996
14.151	97.4643
14.168	97.4578
14.185	97.5225
14.201	97.5095
14.218	97.5678
14.235	97.5548
14.251	97.4966
14.268	97.5936
14.284	97.6195
14.301	97.5483
14.318	97.6389
14.334	97.6195
14.351	97.6001
14.368	97.5807
14.384	97.613
14.401	97.5742
14.418	97.5936
14.434	97.6001
14.451	97.6389
14.468	97.6389
14.484	97.6454
14.501	97.723
14.518	97.7424
14.535	97.7942
14.551	97.7489
14.568	97.8136
14.585	97.8071
14.601	97.8136
14.618	97.7295
14.634	97.7359
14.651	97.7618
14.668	97.7295
14.684	97.8265
14.701	97.7748
14.718	97.7489
14.734	97.7359
14.751	97.6907
14.768	97.6907
14.784	97.7424
14.801	97.7359
14.818	97.82
14.834	97.8071
14.851	97.7553
14.868	97.7748
14.885	97.7683
14.901	97.7295
14.918	97.7812
14.935	97.7748
14.951	97.7812
14.968	97.7618
14.984	97.833
15.001	97.8006
15.018	97.7748
15.034	97.7812
15.051	97.8006
15.068	97.82
15.084	97.8459
15.101	97.9494
15.118	97.8653
15.134	97.8912
15.151	97.8006
15.168	97.7877
15.185	97.8847
15.201	97.9171
15.218	97.9494
15.235	97.8977
15.251	97.9365
15.268	97.9171
15.284	97.8977
15.301	97.9171
15.318	97.833
15.334	97.7877
15.351	97.82
15.368	97.9171
15.384	97.8847
15.401	97.8265
15.418	97.8653
15.434	97.8136
15.451	97.8912
15.468	97.8524
15.485	97.8912
15.501	97.9106
15.518	97.9106
15.535	97.8718
15.551	97.9041
15.568	97.9171
15.584	97.9559
15.601	97.9947
15.618	98.0141
15.634	98.0853
15.651	97.9753
15.668	97.9365
15.684	97.9688
15.701	97.9494
15.718	97.8977
15.734	97.9494
15.751	97.8524
15.768	97.9171
15.785	97.9494
15.801	97.9235
15.818	97.9753
15.834	97.9365
15.851	97.9429
15.868	97.93
15.884	97.93
15.901	97.9235
15.918	98.0529
15.934	98.0206
15.951	97.9365
15.968	97.9882
15.984	98.027
16.001	98.0335
16.018	98.0529
16.035	98.0012
16.051	98.1047
16.068	98.0723
16.085	98.1111
16.101	98.1758
16.118	98.1758
16.134	98.1499
16.151	98.2082
16.168	98.1888
16.184	98.1888
16.201	98.1499
16.218	98.137
16.234	98.1111
16.251	98.1564
16.268	98.1888
16.284	98.1952
16.301	98.1823
16.318	98.1693
16.334	98.1823
16.351	98.1176
16.368	98.1693
16.385	98.1305
16.401	98.0982
16.418	98.1176
16.434	98.1758
16.451	98.1693
16.468	98.1629
16.484	98.1435
16.501	98.2146
16.518	98.1499
16.534	98.2276
16.551	98.2276
16.568	98.2405
16.584	98.2017
16.601	98.2082
16.618	98.1952
16.634	98.2276
16.651	98.2276
16.668	98.2534
16.685	98.2017
16.701	98.1499
16.718	98.2146
16.735	98.2729
16.751	98.2858
16.768	98.247
16.784	98.2987
16.801	98.2793
16.818	98.2987
16.834	98.2793
16.851	98.2793
16.868	98.2534
16.884	98.2793
16.901	98.3181
16.918	98.2858
16.934	98.2276
16.951	98.2729
16.968	98.2729
16.984	98.2146
17.001	98.2729
17.018	98.2858
17.035	98.2017
17.051	98.1693
17.068	98.0853
17.085	98.1629
17.101	98.2082
17.118	98.2534
17.134	98.2858
17.151	98.1176
17.168	98.344
17.184	98.3246
17.201	98.2858
17.218	98.3181
17.234	98.3117
17.251	98.2405
17.268	98.2211
17.284	98.2729
17.301	98.3828
17.318	98.3634
17.335	98.4087
17.351	98.3893
17.368	98.3311
17.385	98.3893
17.401	98.3634
17.418	98.3893
17.434	98.3764
17.451	98.3569
17.468	98.4022
17.484	98.441
17.501	98.4216
17.518	98.441
17.534	98.441
17.551	98.4993
17.568	98.4604
17.584	98.5057
17.601	98.4475
17.618	98.454
17.634	98.4604
17.651	98.454
17.668	98.4152
17.685	98.454
17.701	98.4734
17.718	98.4669
17.735	98.5251
17.751	98.5057
17.768	98.4928
17.784	98.454
17.801	98.3893
17.818	98.344
17.834	98.4087
17.851	98.4346
17.868	98.4346
17.884	98.4604
17.901	98.5251
17.918	98.5381
17.934	98.5769
17.951	98.6157
17.968	98.6092
17.984	98.5898
18.001	98.661
18.018	98.6739
18.034	98.6674
18.051	98.6933
18.068	98.8291
18.085	98.6933
18.101	98.7386
18.118	98.7127
18.135	98.7774
18.151	98.8874
18.168	98.8744
18.184	98.8356
18.201	98.9327
18.218	98.9456
18.234	98.9003
18.251	98.9327
18.268	98.8874
18.284	98.9715
18.301	98.9133
18.318	98.9973
18.334	98.9844
18.351	98.9844
18.368	99.0297
18.385	99.0038
18.401	98.9973
18.418	98.9909
18.434	99.0232
18.451	98.9973
18.468	99.0038
18.484	99.0879
18.501	99.0556
18.518	99.062
18.534	99.0556
18.551	99.0944
18.568	99.0426
18.584	99.0232
18.601	99.0167
18.618	99.0491
18.635	99.0685
18.651	99.0362
18.668	99.0297
18.685	98.9909
18.701	99.0362
18.718	99.0426
18.734	99.0297
18.751	99.1009
18.768	99.0362
18.784	99.1073
18.801	99.1138
18.818	99.1267
18.834	99.0944
18.851	99.1267
18.868	99.1267
18.884	99.1138
18.901	99.1009
18.918	99.1202
18.935	99.0944
18.951	99.0879
18.968	99.075
18.985	99.1332
19.001	99.0944
19.018	99.1202
19.034	99.1526
19.051	99.172
19.068	99.1914
19.084	99.1655
19.101	99.2108
19.118	99.2237
19.134	99.1979
19.151	99.1526
19.168	99.1655
19.185	99.1461
19.201	99.1785
19.218	99.1267
19.235	99.1267
19.251	99.1461
19.268	99.1591
19.284	99.1461
19.301	99.1849
19.318	99.1785
19.334	99.2108
19.351	99.1009
19.368	99.0944
19.384	99.1397
19.401	99.1461
19.418	99.172
19.434	99.1397
19.451	99.2044
19.468	99.1655
19.485	99.1979
19.501	99.2173
19.518	99.2108
19.535	99.2173
19.551	99.1591
19.568	99.2237
19.584	99.1849
19.601	99.1914
19.618	99.2367
19.634	99.2108
19.651	99.1914
19.668	99.1332
19.684	99.1332
19.701	99.1526
19.718	99.1849
19.735	99.172
19.751	99.1785
19.768	99.1785
19.785	99.1655
19.801	99.2108
19.818	99.1397
19.834	99.172
19.851	99.1397
19.868	99.1332
19.884	99.1138
19.901	99.0879
19.918	99.1461
19.934	99.172
19.951	99.1785
19.968	99.2302
19.984	99.1849
20.001	99.1849

## Sheet: DO_STR10_B
Time (hr)	DO%
0.007	86.8012
0.024	86.9955
0.041	77.1497
0.058	87.102
0.074	82.4267
0.091	90.5239
0.108	103.716
0.124	104.099
0.141	103.334
0.158	99.6992
0.174	99.2542
0.191	99.179
0.208	99.5237
0.224	99.649
0.241	99.812
0.258	103.535
0.274	103.961
0.291	103.886
0.307	100.338
0.324	100.175
0.341	100.012
0.357	99.9122
0.374	99.8496
0.391	99.7869
0.408	103.466
0.424	103.529
0.441	103.516
0.458	100.075
0.474	99.7054
0.491	99.7995
0.508	99.7618
0.524	99.7305
0.541	99.7618
0.558	103.553
0.574	103.271
0.591	103.215
0.607	99.8057
0.624	99.7242
0.641	99.6804
0.657	99.7117
0.674	99.7806
0.691	99.7493
0.708	103.046
0.724	102.996
0.741	103.046
0.758	99.7995
0.774	99.4735
0.791	99.743
0.808	99.6741
0.824	99.5926
0.841	99.6052
0.857	103.108
0.874	103.171
0.891	103.359
0.907	99.7305
0.924	99.8308
0.941	99.6929
0.958	99.6302
0.974	99.5864
0.991	99.6052
1.008	102.852
1.024	102.958
1.041	102.877
1.058	99.6365
1.074	99.6616
1.091	99.5864
1.108	99.4986
1.124	99.4297
1.141	99.4171
1.158	102.701
1.174	102.645
1.191	102.839
1.207	99.4485
1.224	99.4485
1.241	99.2417
1.257	99.3607
1.274	99.4046
1.291	99.3294
1.308	102.996
1.324	103.146
1.341	103.102
1.358	99.3733
1.374	99.3169
1.391	99.3419
1.408	99.3607
1.424	99.2354
1.441	99.1915
1.458	102.845
1.474	102.996
1.491	102.977
1.507	99.367
1.524	99.2229
1.541	99.1853
1.557	99.1539
1.574	99.1665
1.591	99.2291
1.608	102.839
1.624	102.914
1.641	102.795
1.658	99.3294
1.674	99.1539
1.691	99.179
1.708	99.2291
1.724	99.1038
1.741	99.1539
1.758	102.852
1.774	102.933
1.791	103.008
1.807	99.5362
1.824	99.2793
1.841	99.11
1.857	99.1038
1.874	99.1727
1.891	99.1915
1.908	102.695
1.924	102.927
1.941	102.676
1.958	99.2667
1.974	99.1226
1.991	99.1978
2.008	99.11
2.024	98.9784
2.041	98.9471
2.058	102.632
2.074	102.407
2.091	102.037
2.107	99.1602
2.124	99.1038
2.141	99.1414
2.157	98.922
2.174	98.9596
2.191	98.9346
2.208	102.344
2.224	102.313
2.241	102.275
2.258	98.8217
2.274	98.734
2.291	98.828
2.308	98.7842
2.324	98.8468
2.341	98.7654
2.358	102.175
2.374	102.287
2.391	102.137
2.407	98.5084
2.424	98.5084
2.441	98.4457
2.457	98.3768
2.474	98.3705
2.491	98.3517
2.508	101.83
2.524	101.492
2.541	101.322
2.558	98.5523
2.574	98.3893
2.591	98.5021
2.608	98.4959
2.624	98.5899
2.641	98.6024
2.658	102.193
2.674	101.899
2.691	101.717
2.707	98.7528
2.724	98.4896
2.741	98.3768
2.757	98.358
2.774	98.3454
2.791	98.3141
2.808	101.855
2.824	101.98
2.841	101.98
2.858	98.4332
2.874	98.2514
2.891	98.2765
2.908	98.3454
2.924	98.264
2.941	98.3266
2.957	101.962
2.974	101.88
2.991	101.761
3.007	98.0446
3.024	98.1888
3.041	98.1198
3.058	98.1261
3.074	98.1073
3.091	98.17
3.108	101.742
3.124	101.592
3.141	101.247
3.158	98.0384
3.174	98.0384
3.191	98.0509
3.208	98.0572
3.224	98.0446
3.241	98.0384
3.257	100.996
3.274	100.965
3.291	101.009
3.307	97.9381
3.324	97.819
3.341	97.8065
3.358	97.8065
3.374	97.7438
3.391	97.7125
3.408	101.078
3.424	101.028
3.441	101.04
3.458	97.8378
3.474	97.5746
3.491	97.5307
3.508	97.5808
3.524	97.5432
3.541	97.5307
3.557	100.777
3.574	100.696
3.591	100.357
3.607	97.374
3.624	97.443
3.641	97.4806
3.658	97.537
3.674	97.4806
3.691	97.4618
3.708	100.696
3.724	100.827
3.741	100.689
3.758	97.5244
3.774	97.28
3.791	97.3364
3.807	97.3991
3.824	97.4806
3.841	97.4806
3.857	100.401
3.874	100.495
3.891	100.564
3.908	97.5495
3.924	97.2173
3.941	97.0857
3.958	97.1735
3.974	97.1985
3.991	97.2173
4.008	100.79
4.024	100.614
4.041	100.614
4.057	97.3051
4.074	97.2173
4.091	97.0732
4.107	97.0607
4.124	96.9416
4.141	96.9917
4.157	99.8809
4.174	100.27
4.191	100.338
4.208	97.0983
4.224	96.9479
4.241	96.9792
4.258	97.0043
4.274	97.0419
4.291	97.0732
4.308	100.163
4.324	100.106
4.341	100.05
4.358	96.8476
4.374	96.8727
4.391	96.8162
4.408	96.8162
4.424	96.7598
4.441	96.6784
4.458	100.069
4.474	100.012
4.491	100.012
4.508	96.6784
4.524	96.7034
4.541	96.6721
4.557	96.6846
4.574	96.7034
4.591	96.6157
4.607	99.9248
4.624	100.019
4.641	100.163
4.657	96.741
4.674	96.5718
4.691	96.5154
4.708	96.4778
4.724	96.5029
4.741	96.4903
4.758	99.8182
4.774	100.044
4.791	100.038
4.808	96.5844
4.824	96.4402
4.841	96.4339
4.858	96.4653
4.874	96.3963
4.891	96.4089
4.908	99.8057
4.924	99.8182
4.941	99.4986
4.958	96.4778
4.974	96.2083
4.991	96.3399
5.008	96.3525
5.024	96.3775
5.041	96.3713
5.058	99.718
5.074	99.6114
5.091	99.5049
5.108	96.3211
5.124	96.1707
5.141	96.1394
5.158	96.0892
5.174	96.0642
5.191	96.2146
5.208	99.6741
5.224	99.7618
5.241	99.5237
5.257	96.083
5.274	96.0516
5.291	96.1645
5.307	96.1268
5.324	96.0579
5.341	96.0015
5.357	99.5425
5.374	99.6052
5.391	99.5926
5.407	96.2459
5.424	96.1143
5.441	96.1582
5.457	96.1519
5.474	96.108
5.491	96.0328
5.507	99.4297
5.524	99.2981
5.541	99.1163
5.558	95.8824
5.574	95.826
5.591	95.7947
5.608	95.8824
5.624	95.8636
5.641	95.7822
5.658	99.2041
5.674	99.2793
5.691	99.3482
5.708	95.6756
5.724	95.7947
5.741	95.7571
5.758	95.7195
5.774	95.6067
5.791	95.6067
5.808	99.1414
5.824	99.367
5.841	99.2605
5.858	95.6004
5.874	95.5252
5.891	95.4563
5.908	95.4751
5.924	95.4751
5.941	95.5001
5.957	99.1163
5.974	99.1602
5.991	99.2417
6.007	95.4061
6.024	95.3748
6.041	95.4813
6.057	95.4563
6.074	95.3748
6.091	95.3998
6.108	99.0975
6.124	99.0662
6.141	99.0536
6.158	95.381
6.174	95.2118
6.191	95.2118
6.208	95.1116
6.224	95.2181
6.241	95.1617
6.258	98.7779
6.274	98.7528
6.291	98.9158
6.307	95.2244
6.324	95.0552
6.341	94.9862
6.357	94.9486
6.374	94.9235
6.391	94.9361
6.408	98.4332
6.424	98.6087
6.441	98.5961
6.458	94.911
6.474	94.7543
6.491	94.7982
6.508	94.6979
6.524	94.7669
6.541	94.7731
6.558	98.3454
6.574	98.0509
6.591	98.1449
6.608	94.6102
6.624	94.6039
6.641	94.6227
6.657	94.6164
6.674	94.6164
6.691	94.56
6.707	98.1261
6.724	98.2452
6.741	98.2452
6.757	94.5976
6.774	94.3407
6.791	94.372
6.808	94.2843
6.824	94.2592
6.841	94.2905
6.858	97.9318
6.874	97.8942
6.891	97.8942
6.908	94.0649
6.924	94.1025
6.941	94.09
6.958	94.0837
6.974	94.0837
6.991	94.0211
7.008	97.7689
7.024	97.8065
7.041	97.8002
7.058	93.996
7.074	93.7829
7.091	93.833
7.108	93.833
7.124	93.7829
7.141	93.7328
7.158	97.2738
7.174	97.2612
7.191	97.186
7.207	93.808
7.224	93.5385
7.241	93.6325
7.257	93.6262
7.274	93.4821
7.291	93.4445
7.307	97.0669
7.324	97.0419
7.341	97.0105
7.358	93.3505
7.374	93.1812
7.391	93.2376
7.408	93.2753
7.424	93.3317
7.441	93.2627
7.458	96.553
7.474	97.0105
7.491	96.9353
7.508	93.1374
7.524	93.1311
7.541	93.0183
7.558	93.0998
7.574	93.0308
7.591	93.0246
7.608	96.5091
7.624	96.5781
7.641	96.7724
7.657	92.7801
7.674	92.8177
7.691	92.7175
7.707	92.7613
7.724	92.636
7.741	92.6423
7.757	96.2961
7.774	96.3587
7.791	96.2396
7.808	92.6235
7.824	92.448
7.841	92.5107
7.858	92.3853
7.874	92.3853
7.891	92.3164
7.908	96.0391
7.924	95.6819
7.941	95.6881
7.958	92.1221
7.974	92.191
7.991	92.1973
8.007	92.1597
8.024	92.1471
8.041	92.1283
8.057	95.6944
8.074	95.7571
8.091	95.6255
8.107	91.9905
8.124	92.0845
8.141	91.7899
8.158	91.9027
8.174	91.8714
8.191	91.8777
8.208	95.1993
8.224	95.5315
8.241	95.4813
8.258	91.8839
8.274	91.6959
8.291	91.4202
8.308	91.5455
8.324	91.5267
8.341	91.4452
8.358	95.005
8.374	95.0865
8.391	94.9862
8.408	91.4139
8.424	91.4578
8.441	91.3449
8.458	91.2447
8.474	91.2321
8.491	91.2008
8.508	94.6102
8.524	94.8483
8.541	94.8797
8.557	90.8686
8.574	90.9188
8.591	90.7746
8.607	90.8248
8.624	90.8122
8.641	90.737
8.657	94.5726
8.674	94.5224
8.691	94.3658
8.708	90.6869
8.724	90.5741
8.741	90.4926
8.758	90.4174
8.774	90.3673
8.791	90.3798
8.808	93.6638
8.824	93.902
8.841	93.7265
8.858	90.3422
8.874	90.0288
8.891	90.0602
8.908	90.104
8.924	90.0664
8.941	89.9849
8.958	93.6701
8.974	93.5071
8.991	93.2376
9.008	89.7217
9.024	89.8784
9.041	89.822
9.057	89.7844
9.074	89.6904
9.091	89.6528
9.107	93.012
9.124	93.1812
9.141	93.1812
9.157	89.471
9.174	89.3457
9.191	89.1577
9.208	89.377
9.224	89.1451
9.241	89.1075
9.258	92.7676
9.274	92.6485
9.291	92.6109
9.308	89.2329
9.324	88.9509
9.341	89.0699
9.358	88.9383
9.374	88.744
9.391	88.8067
9.408	92.4731
9.424	92.3226
9.441	92.285
9.458	88.6876
9.474	88.5372
9.491	88.4557
9.508	88.6062
9.524	88.4808
9.541	88.437
9.558	91.6834
9.574	91.9341
9.591	91.6771
9.608	88.2865
9.624	88.1863
9.641	88.1925
9.657	87.9669
9.674	87.9669
9.691	87.898
9.707	91.3512
9.724	91.4264
9.741	91.5831
9.757	87.7914
9.774	87.4843
9.791	87.5031
9.807	87.4279
9.824	87.3214
9.841	87.3841
9.858	91.0065
9.874	91.1883
9.891	90.994
9.908	87.2587
9.924	87.008
9.941	87.1647
9.958	87.1898
9.974	87.0519
9.991	86.9767
10.008	90.5678
10.024	90.2607
10.041	90.2983
10.058	87.0394
10.074	87.0707
10.091	86.7824
10.108	86.7573
10.124	86.7761
10.141	86.6069
10.158	90.079
10.174	90.0038
10.191	90.4425
10.207	87.1146
10.224	86.2184
10.241	86.3061
10.257	86.2309
10.274	86.3124
10.291	86.1306
10.307	89.4146
10.324	89.8032
10.341	89.6403
10.358	85.8736
10.374	85.7546
10.391	85.7796
10.408	85.6856
10.424	85.7922
10.441	85.6543
10.458	88.5435
10.474	88.7942
10.491	89.0699
10.507	85.6042
10.524	85.4725
10.541	85.0401
10.557	85.2219
10.574	85.2407
10.591	85.1153
10.607	88.4683
10.624	89.001
10.641	88.9571
10.658	85.4475
10.674	85.811
10.691	86.0742
10.708	87.3903
10.724	88.8381
10.741	89.8721
10.758	93.5071
10.774	94.2968
10.791	94.2404
10.808	91.1507
10.824	90.8436
10.841	90.7496
10.857	90.925
10.874	90.9376
10.891	90.9188
10.907	94.2216
10.924	94.3595
10.941	94.6979
10.958	91.7272
10.974	91.4703
10.991	91.4765
11.008	91.4515
11.024	91.5956
11.041	91.746
11.058	95.5064
11.074	95.5503
11.091	95.3685
11.108	92.3101
11.124	92.0594
11.141	92.0907
11.158	92.1973
11.174	92.2537
11.191	92.2349
11.208	95.7633
11.224	95.989
11.241	96.1018
11.258	92.5169
11.274	92.285
11.291	92.4417
11.307	92.4354
11.324	92.4605
11.341	92.4981
11.357	96.0015
11.374	95.732
11.391	95.7445
11.408	92.5232
11.424	92.4354
11.441	92.4104
11.458	92.2725
11.474	92.2412
11.491	92.3164
11.508	95.8762
11.524	95.9639
11.541	95.9326
11.558	92.1283
11.574	92.1785
11.591	91.9529
11.608	92.0531
11.624	92.0907
11.641	92.097
11.658	95.2432
11.674	95.1429
11.691	95.3434
11.707	92.003
11.724	91.8401
11.741	91.8589
11.757	91.7899
11.774	91.8902
11.791	91.9027
11.807	95.5503
11.824	95.6067
11.841	95.8197
11.858	92.0469
11.874	91.8839
11.891	92.1346
11.908	92.1597
11.924	92.1722
11.941	92.097
11.958	95.6255
11.974	95.3748
11.991	95.6317
12.008	92.3101
12.024	92.3978
12.041	92.1409
12.058	92.1973
12.074	92.3414
12.091	92.4041
12.108	96.0642
12.124	96.3462
12.141	96.4465
12.158	92.8177
12.174	92.918
12.191	92.7676
12.208	92.7613
12.224	92.9431
12.241	92.9556
12.258	96.0516
12.274	96.8413
12.291	96.9228
12.307	93.2188
12.324	93.2314
12.341	93.0935
12.357	93.2376
12.374	93.4194
12.391	93.5134
12.408	97.3678
12.424	97.0983
12.441	96.835
12.458	93.7077
12.474	93.7014
12.491	93.8017
12.508	93.8142
12.524	93.8706
12.541	93.9333
12.558	97.186
12.574	97.3301
12.591	97.7563
12.608	94.2717
12.624	94.0461
12.641	94.184
12.657	94.3846
12.674	94.4472
12.691	94.4535
12.707	98.1073
12.724	98.076
12.741	97.7187
12.758	94.4974
12.774	94.7042
12.791	94.8295
12.808	94.7794
12.824	94.8233
12.841	94.7857
12.858	98.264
12.874	98.4457
12.891	98.5523
12.908	94.9486
12.924	94.7355
12.941	94.8671
12.957	94.9298
12.974	95.0614
12.991	95.1178
13.007	98.4395
13.024	98.6024
13.041	98.3079
13.057	95.1053
13.074	95.1241
13.091	95.2494
13.108	95.2996
13.124	95.3184
13.141	95.356
13.158	98.7654
13.174	98.7842
13.191	98.8217
13.208	95.6505
13.224	95.381
13.241	95.4374
13.258	95.3685
13.274	95.4751
13.291	95.5127
13.307	99.1226
13.324	99.0035
13.341	98.8155
13.357	95.6693
13.374	95.6631
13.391	95.6819
13.407	95.6631
13.424	95.7132
13.441	95.7132
13.458	98.7716
13.474	99.1915
13.491	99.367
13.508	96.0015
13.524	95.9764
13.541	95.7822
13.558	95.7759
13.574	95.8072
13.591	95.8385
13.608	99.649
13.624	99.4798
13.641	99.3733
13.657	96.0015
13.674	95.9827
13.691	96.014
13.707	96.0454
13.724	96.1206
13.741	96.1645
13.758	99.2041
13.774	99.3607
13.791	99.5237
13.808	96.2271
13.824	96.1268
13.841	96.2396
13.858	96.0579
13.874	96.0892
13.891	96.0516
13.908	99.8746
13.924	99.8496
13.941	99.7117
13.957	96.2209
13.974	96.0579
13.991	96.1707
14.007	96.2396
14.024	96.271
14.041	96.3399
14.057	99.9373
14.074	100.119
14.091	99.9373
14.108	96.3274
14.124	96.2773
14.141	96.3713
14.158	96.5154
14.174	96.5217
14.191	96.4653
14.208	99.53
14.224	99.53
14.241	99.7869
14.258	96.5154
14.274	96.4715
14.291	96.3525
14.307	96.2585
14.324	96.3462
14.341	96.3901
14.357	100
14.374	99.9436
14.391	99.6678
14.407	96.5656
14.424	96.4903
14.441	96.6032
14.458	96.6094
14.474	96.5656
14.491	96.4841
14.508	99.5237
14.524	99.7054
14.541	99.8809
14.558	96.5029
14.574	96.6784
14.591	96.5154
14.608	96.6032
14.624	96.4841
14.641	96.5217
14.657	99.6992
14.674	100.288
14.691	100.188
14.707	96.5718
14.724	96.5342
14.741	96.5029
14.758	96.6032
14.774	96.6846
14.791	96.6846
14.808	100.376
14.824	100.119
14.841	100.056
14.858	96.6784
14.874	96.5656
14.891	96.6784
14.908	96.7849
14.924	96.835
14.941	96.8037
14.957	99.9248
14.974	100.144
14.991	100.257
15.007	96.8538
15.024	96.8538
15.041	96.6846
15.058	96.6846
15.074	96.7536
15.091	96.8162
15.108	100.213
15.124	100.182
15.141	99.9499
15.158	96.8914
15.174	96.8037
15.191	96.929
15.208	96.8789
15.224	96.8601
15.241	96.835
15.258	100.213
15.274	100.144
15.291	100.295
15.307	97.1421
15.324	96.9353
15.341	96.741
15.357	96.7786
15.374	96.7849
15.391	96.8727
15.408	100.389
15.424	100.476
15.441	100.495
15.458	97.0105
15.474	96.9667
15.491	97.0356
15.508	96.904
15.524	96.8852
15.541	96.8914
15.558	100.633
15.574	100.551
15.591	100.382
15.608	97.0419
15.624	96.9165
15.641	96.9353
15.658	97.0544
15.674	97.1108
15.691	97.0983
15.708	100.175
15.724	100.157
15.741	100.414
15.758	97.0983
15.774	97.1045
15.791	97.1484
15.808	97.2173
15.824	97.0168
15.841	96.9792
15.858	100.401
15.874	100.526
15.891	100.583
15.908	97.1108
15.924	96.998
15.941	96.9855
15.958	97.0669
15.974	97.1421
15.991	97.1296
16.008	100.508
16.024	100.42
16.041	100.219
16.058	97.1672
16.074	97.1108
16.091	97.3176
16.108	97.2424
16.124	97.1108
16.141	97.0607
16.157	100.389
16.174	100.602
16.191	100.815
16.207	97.1735
16.224	97.1797
16.241	97.1171
16.257	97.1672
16.274	97.1985
16.291	97.3301
16.308	100.564
16.324	100.32
16.341	100.338
16.358	97.2925
16.374	97.255
16.391	97.3239
16.408	97.2299
16.424	97.2299
16.441	97.1296
16.458	100.382
16.474	100.877
16.491	101.04
16.507	97.3803
16.524	97.1797
16.541	97.2863
16.557	97.4618
16.574	97.5871
16.591	97.7187
16.607	101.203
16.624	100.921
16.641	100.965
16.658	97.6498
16.674	97.6122
16.691	97.6999
16.708	97.7062
16.724	97.6686
16.741	97.5746
16.758	101.291
16.774	101.485
16.791	101.592
16.808	97.9443
16.824	97.5934
16.841	97.6435
16.857	97.6686
16.874	97.7626
16.891	97.8127
16.907	101.554
16.924	101.423
16.941	101.128
16.957	97.725
16.974	97.8002
16.991	97.7814
17.008	97.8002
17.024	97.8942
17.041	97.9255
17.058	101.611
17.074	101.517
17.091	101.341
17.108	97.8629
17.124	97.9631
17.141	97.8817
17.158	97.8253
17.174	97.9506
17.191	97.8817
17.207	101.554
17.224	101.999
17.241	101.836
17.257	97.9255
17.274	97.9067
17.291	97.9067
17.307	97.9819
17.324	97.9506
17.341	98.0321
17.357	102.081
17.374	101.999
17.391	102.118
17.407	98.195
17.424	98.0885
17.441	97.9381
17.458	97.9819
17.474	98.0133
17.491	97.9945
17.508	102.187
17.524	102.181
17.541	101.949
17.558	98.1261
17.574	98.1888
17.591	98.1637
17.608	98.1073
17.624	98.101
17.641	98.1073
17.658	101.874
17.674	101.861
17.691	102.118
17.707	98.3016
17.724	98.1261
17.741	98.2076
17.757	98.1324
17.774	98.0509
17.791	98.1136
17.807	102.356
17.824	102.444
17.841	102.382
17.858	98.1762
17.874	98.1825
17.891	98.1762
17.908	98.1261
17.924	98.0885
17.941	98.17
17.958	102.306
17.974	102.463
17.991	102.006
18.008	98.195
18.024	98.195
18.041	98.101
18.057	98.2264
18.074	98.2264
18.091	98.289
18.107	101.911
18.124	102.187
18.141	102.225
18.157	98.64
18.174	98.3266
18.191	98.2389
18.207	98.3266
18.224	98.3016
18.241	98.2828
18.258	102.043
18.274	102.488
18.291	102.457
18.308	98.5272
18.324	98.3329
18.341	98.2326
18.358	98.264
18.374	98.289
18.391	98.3016
18.408	102.369
18.424	102.206
18.441	102.006
18.458	98.4081
18.474	98.4583
18.491	98.4019
18.508	98.4144
18.524	98.4645
18.541	98.383
18.558	102.344
18.574	102.219
18.591	102.206
18.607	98.7089
18.624	98.5021
18.641	98.4144
18.657	98.4269
18.674	98.3956
18.691	98.3956
18.708	102.219
18.724	102.344
18.741	102.551
18.758	98.6525
18.774	98.3204
18.791	98.3392
18.808	98.3768
18.824	98.3768
18.841	98.4896
18.858	102.519
18.874	102.657
18.891	102.638
18.908	98.4833
18.924	98.5084
18.941	98.4583
18.958	98.4332
18.974	98.4896
18.991	98.4771
19.007	102.294
19.024	102.563
19.041	102.519
19.057	98.6275
19.074	98.4708
19.091	98.5523
19.108	98.5209
19.124	98.4833
19.141	98.4771
19.158	102.67
19.174	102.739
19.191	102.927
19.208	98.6776
19.224	98.6212
19.241	98.4959
19.258	98.5585
19.274	98.6024
19.291	98.5648
19.307	102.664
19.324	102.576
19.341	102.739
19.357	98.6463
19.374	98.5585
19.391	98.5899
19.407	98.5648
19.424	98.6149
19.441	98.6463
19.458	102.795
19.474	102.883
19.491	102.676
19.508	98.6776
19.524	98.5648
19.541	98.6212
19.558	98.5711
19.574	98.5711
19.591	98.6149
19.608	102.758
19.624	102.952
19.641	102.933
19.658	98.7403
19.674	98.6588
19.691	98.6212
19.708	98.6212
19.724	98.6275
19.741	98.6839
19.757	102.826
19.774	102.845
19.791	102.651
19.807	98.6901
19.824	98.734
19.841	98.6588
19.857	98.6525
19.874	98.6713
19.891	98.6713
19.908	102.745
19.924	102.921
19.941	103.046
19.958	98.7779
19.974	98.803
19.991	98.6713
20.008	98.64

## Sheet: DO_RMB1_A
Time (hr)	DO%
0	68
0.0333333	100
0.05	98
0.0666667	88.5
0.0833333	82
0.1	81
0.116667	87
0.133333	63
0.15	61
0.166667	85.5
0.183333	93
0.2	95
0.216667	95.5
0.233333	95.5
0.25	95.5
0.266667	95
0.283333	94.5
0.3	94
0.316667	93.5
0.333333	93
0.35	92.5
0.366667	92
0.383333	92
0.4	91.5
0.416667	91.5
0.433333	91
0.45	91
0.466667	91
0.483333	91
0.5	90.5
0.516667	90.5
0.533333	90.5
0.55	90.5
0.566667	90.5
0.583333	90.5
0.6	90.5
0.616667	91
0.633333	91
0.65	91
0.666667	91
0.683333	91
0.7	91
0.716667	91
0.733333	91
0.75	91.5
0.766667	91.5
0.783333	91.5
0.8	91.5
0.816667	91.5
0.833333	91.5
0.85	92
0.866667	92
0.883333	92
0.9	92
0.916667	92
0.933333	92
0.95	92.5
0.966667	92.5
0.983333	92
1	92
1.01667	92
1.03333	92
1.05	92
1.06667	91.5
1.08333	91.5
1.1	91
1.11667	91
1.13333	90.5
1.15	90.5
1.16667	90.5
1.18333	90
1.2	89.5
1.21667	89.5
1.23333	89.5
1.25	89
1.26667	89
1.28333	89
1.3	88.5
1.31667	88.5
1.33333	88.5
1.35	88
1.36667	88
1.38333	88
1.4	88
1.41667	87.5
1.43333	87.5
1.45	87.5
1.46667	87.5
1.48333	87.5
1.5	87.5
1.51667	87.5
1.53333	87
1.55	87.5
1.56667	87.5
1.58333	87
1.6	87.5
1.61667	87.5
1.63333	87.5
1.65	87.5
1.66667	87.5
1.68333	87.5
1.7	87.5
1.71667	87.5
1.73333	88
1.75	88
1.76667	88
1.78333	88
1.8	88
1.81667	88
1.83333	88
1.85	88
1.86667	87.5
1.88333	87.5
1.9	87.5
1.91667	87
1.93333	87
1.95	87
1.96667	86.5
1.98333	86.5
2	86.5
2.01667	86.5
2.03333	86
2.05	86
2.06667	85.5
2.08333	85.5
2.1	85.5
2.11667	85.5
2.13333	85.5
2.15	85.5
2.16667	85
2.18333	85
2.2	85.5
2.21667	85.5
2.23333	85.5
2.25	85.5
2.26667	85.5
2.28333	85
2.3	85
2.31667	85
2.33333	85
2.35	85.5
2.36667	85.5
2.38333	85.5
2.4	85.5
2.41667	85.5
2.43333	86
2.45	86
2.46667	86
2.48333	86
2.5	86
2.51667	86.5
2.53333	86.5
2.55	86.5
2.56667	86.5
2.58333	87
2.6	87
2.61667	87
2.63333	87.5
2.65	87.5
2.66667	88
2.68333	88
2.7	88
2.71667	88
2.73333	88
2.75	88
2.76667	88
2.78333	88
2.8	88
2.81667	87.5
2.83333	87.5
2.85	87.5
2.86667	87.5
2.88333	87.5
2.9	87
2.91667	87
2.93333	87
2.95	87
2.96667	86.5
2.98333	86.5
3	86.5
3.01667	86.5
3.03333	86.5
3.05	86.5
3.06667	86.5
3.08333	86.5
3.1	86.5
3.11667	86.5
3.13333	86.5
3.15	86.5
3.16667	86.5
3.18333	86.5
3.2	86.5
3.21667	86.5
3.23333	87
3.25	87
3.26667	87
3.28333	87.5
3.3	87.5
3.31667	87.5
3.33333	87.5
3.35	87.5
3.36667	87.5
3.38333	87.5
3.4	88
3.41667	88
3.43333	88
3.45	88
3.46667	88
3.48333	88
3.5	88
3.51667	88
3.53333	88
3.55	88
3.56667	88
3.58333	87.5
3.6	87.5
3.61667	87.5
3.63333	87.5
3.65	87
3.66667	87
3.68333	87
3.7	86.5
3.71667	85
3.73333	84.5
3.75	84
3.76667	84
3.78333	84.5
3.8	84
3.81667	84.5
3.83333	84.5
3.85	85
3.86667	85
3.88333	86
3.9	85.5
3.91667	85.5
3.93333	86
3.95	86
3.96667	86
3.98333	86.5
4	86.5
4.01667	86.5
4.03333	86.5
4.05	86.5
4.06667	87
4.08333	86.5
4.1	87
4.11667	87
4.13333	87
4.15	86.5
4.16667	86.5
4.18333	86.5
4.2	87
4.21667	86.5
4.23333	86.5
4.25	87
4.26667	87
4.28333	87
4.3	87
4.31667	87
4.33333	87
4.35	87
4.36667	87
4.38333	87
4.4	87
4.41667	87
4.43333	87
4.45	86.5
4.46667	86.5
4.48333	86.5
4.5	86.5
4.51667	86.5
4.53333	86.5
4.55	86
4.56667	86
4.58333	86
4.6	85.5
4.61667	85.5
4.63333	85.5
4.65	85.5
4.66667	85
4.68333	85.5
4.7	85
4.71667	85.5
4.73333	85
4.75	85
4.76667	85
4.78333	85
4.8	85
4.81667	85
4.83333	85.5
4.85	85
4.86667	85
4.88333	85
4.9	85
4.91667	85
4.93333	85
4.95	85
4.96667	85.5
4.98333	85
5	85.5
5.01667	85.5
5.03333	85.5
5.05	85
5.06667	86
5.08333	85.5
5.1	86
5.11667	85.5
5.13333	85.5
5.15	85.5
5.16667	85.5
5.18333	85.5
5.2	85.5
5.21667	85.5
5.23333	85
5.25	85
5.26667	84.5
5.28333	84.5
5.3	84
5.31667	84.5
5.33333	84
5.35	84.5
5.36667	83.5
5.38333	83.5
5.4	83.5
5.41667	83.5
5.43333	83.5
5.45	83.5
5.46667	83.5
5.48333	83.5
5.5	83.5
5.51667	83.5
5.53333	83.5
5.55	83.5
5.56667	83.5
5.58333	83.5
5.6	83
5.61667	83.5
5.63333	83.5
5.65	83.5
5.66667	83.5
5.68333	83.5
5.7	83.5
5.71667	83.5
5.73333	83.5
5.75	83.5
5.76667	83.5
5.78333	83.5
5.8	83.5
5.81667	84
5.83333	84
5.85	84
5.86667	84
5.88333	84
5.9	84
5.91667	84
5.93333	84
5.95	84
5.96667	83.5
5.98333	83.5
6	83.5
6.01667	83
6.03333	83
6.05	83
6.06667	83
6.08333	82.5
6.1	82.5
6.11667	82.5
6.13333	82
6.15	82
6.16667	82
6.18333	82
6.2	82
6.21667	82
6.23333	81.5
6.25	81.5
6.26667	81.5
6.28333	81.5
6.3	81
6.31667	81
6.33333	81.5
6.35	81
6.36667	81.5
6.38333	81
6.4	81
6.41667	81.5
6.43333	81
6.45	82
6.46667	81.5
6.48333	81.5
6.5	81.5
6.51667	81.5
6.53333	81.5
6.55	81.5
6.56667	81.5
6.58333	81.5
6.6	82
6.61667	82
6.63333	81.5
6.65	82
6.66667	82
6.68333	82
6.7	82
6.71667	82
6.73333	82
6.75	82
6.76667	82
6.78333	82
6.8	81.5
6.81667	81.5
6.83333	81.5
6.85	81
6.86667	81
6.88333	81
6.9	80.5
6.91667	80.5
6.93333	80.5
6.95	80.5
6.96667	80
6.98333	80
7	79.5
7.01667	79.5
7.03333	79.5
7.05	79.5
7.06667	79.5
7.08333	79.5
7.1	79
7.11667	79.5
7.13333	79
7.15	79
7.16667	79
7.18333	79
7.2	79
7.21667	79
7.23333	79
7.25	79
7.26667	78.5
7.28333	78.5
7.3	79
7.31667	78.5
7.33333	78.5
7.35	78.5
7.36667	78.5
7.38333	78.5
7.4	78.5
7.41667	78.5
7.43333	79
7.45	78.5
7.46667	79
7.48333	79
7.5	79
7.51667	79
7.53333	79
7.55	79
7.56667	79
7.58333	79
7.6	79.5
7.61667	79
7.63333	79
7.65	79
7.66667	78.5
7.68333	78.5
7.7	78.5
7.71667	78.5
7.73333	78
7.75	78
7.76667	78
7.78333	77.5
7.8	77.5
7.81667	77.5
7.83333	77.5
7.85	77
7.86667	77
7.88333	77
7.9	77
7.91667	76.5
7.93333	76.5
7.95	76.5
7.96667	76.5
7.98333	76.5
8	76.5
8.01667	76.5
8.03333	76
8.05	76
8.06667	76
8.08333	76
8.1	76
8.11667	76
8.13333	76
8.15	76
8.16667	76
8.18333	76
8.2	76
8.21667	76.5
8.23333	76.5
8.25	76
8.26667	76
8.28333	76
8.3	76
8.31667	76
8.33333	76
8.35	76.5
8.36667	76
8.38333	76.5
8.4	76.5
8.41667	76.5
8.43333	77
8.45	77
8.46667	77
8.48333	77
8.5	76.5
8.51667	76.5
8.53333	76
8.55	76.5
8.56667	76.5
8.58333	76.5
8.6	76
8.61667	76
8.63333	75.5
8.65	75.5
8.66667	75
8.68333	75
8.7	75
8.71667	74.5
8.73333	75
8.75	74.5
8.76667	74
8.78333	74
8.8	74
8.81667	74
8.83333	74
8.85	73.5
8.86667	73.5
8.88333	73.5
8.9	73.5
8.91667	73.5
8.93333	73
8.95	73
8.96667	73
8.98333	73
9	73
9.01667	73
9.03333	72.5
9.05	72.5
9.06667	72.5
9.08333	72.5
9.1	73
9.11667	72.5
9.13333	72.5
9.15	72.5
9.16667	72.5
9.18333	73
9.2	72.5
9.21667	72.5
9.23333	72.5
9.25	72.5
9.26667	73
9.28333	73.5
9.3	73
9.31667	73
9.33333	72.5
9.35	73
9.36667	72.5
9.38333	72
9.4	72.5
9.41667	72
9.43333	72
9.45	72
9.46667	71.5
9.48333	71.5
9.5	71
9.51667	71
9.53333	71
9.55	70.5
9.56667	70.5
9.58333	70.5
9.6	70
9.61667	70
9.63333	70
9.65	70
9.66667	69.5
9.68333	70
9.7	69.5
9.71667	69.5
9.73333	70
9.75	69.5
9.76667	69.5
9.78333	69.5
9.8	69.5
9.81667	69.5
9.83333	69.5
9.85	69.5
9.86667	69.5
9.88333	69.5
9.9	69.5
9.91667	69.5
9.93333	69.5
9.95	69
9.96667	69
9.98333	69
10	69
10.0167	68.5
10.0333	69
10.05	69
10.0667	68.5
10.0833	68.5
10.1	68
10.1167	68
10.1333	68
10.15	67.5
10.1667	67.5
10.1833	67.5
10.2	67
10.2167	67.5
10.2333	67.5
10.25	67
10.2667	68
10.2833	68
10.3	68
10.3167	67.5
10.3333	67.5
10.35	67.5
10.3667	67.5
10.3833	67
10.4	67
10.4167	67
10.4333	67
10.45	67
10.4667	67
10.4833	67
10.5	67
10.5167	67
10.5333	67
10.55	67
10.5667	67
10.5833	66.5
10.6	66.5
10.6167	66.5
10.6333	67
10.65	66.5
10.6667	67
10.6833	66.5
10.7	66.5
10.7167	66.5
10.7333	66.5
10.75	66.5
10.7667	66
10.7833	66
10.8	66
10.8167	66
10.8333	66
10.85	66
10.8667	65.5
10.8833	66
10.9	65.5
10.9167	65.5
10.9333	65.5
10.95	65
10.9667	65
10.9833	65
11	65
11.0167	64.5
11.0333	64.5
11.05	64.5
11.0667	64.5
11.0833	64.5
11.1	64
11.1167	64
11.1333	64.5
11.15	64
11.1667	64.5
11.1833	64
11.2	64.5
11.2167	64.5
11.2333	64.5
11.25	64.5
11.2667	65
11.2833	64.5
11.3	64.5
11.3167	64
11.3333	64
11.35	64
11.3667	64
11.3833	64
11.4	63.5
11.4167	63.5
11.4333	64
11.45	64
11.4667	63.5
11.4833	63.5
11.5	63.5
11.5167	63.5
11.5333	63.5
11.55	63.5
11.5667	63.5
11.5833	63.5
11.6	63
11.6167	63
11.6333	62.5
11.65	62.5
11.6667	62.5
11.6833	62
11.7	62.5
11.7167	62.5
11.7333	62.5
11.75	62
11.7667	62
11.7833	61.5
11.8	62
11.8167	61.5
11.8333	61.5
11.85	61.5
11.8667	61.5
11.8833	61.5
11.9	61.5
11.9167	61
11.9333	61
11.95	61
11.9667	61
11.9833	61
12	61
12.0167	61
12.0333	60.5
12.05	61
12.0667	61
12.0833	61
12.1	60.5
12.1167	60.5
12.1333	60.5
12.15	60.5
12.1667	61
12.1833	60.5
12.2	60.5
12.2167	60.5
12.2333	61
12.25	60.5
12.2667	60.5
12.2833	61
12.3	61
12.3167	61
12.3333	61
12.35	60.5
12.3667	60.5
12.3833	60.5
12.4	60
12.4167	60
12.4333	60
12.45	59.5
12.4667	59.5
12.4833	59.5
12.5	59.5
12.5167	59.5
12.5333	59.5
12.55	59
12.5667	59
12.5833	59
12.6	59
12.6167	59
12.6333	59
12.65	59
12.6667	59
12.6833	58.5
12.7	58.5
12.7167	58.5
12.7333	58.5
12.75	58.5
12.7667	58.5
12.7833	58.5
12.8	59.5
12.8167	58.5
12.8333	58.5
12.85	58.5
12.8667	58.5
12.8833	58.5
12.9	58.5
12.9167	58.5
12.9333	58.5
12.95	58.5
12.9667	58
12.9833	58
13	58
13.0167	58
13.0333	58
13.05	57.5
13.0667	57.5
13.0833	58
13.1	57.5
13.1167	57.5
13.1333	57.5
13.15	57.5
13.1667	57.5
13.1833	57.5
13.2	57
13.2167	57
13.2333	57
13.25	57
13.2667	57
13.2833	57
13.3	56.5
13.3167	56.5
13.3333	56.5
13.35	57
13.3667	57
13.3833	56.5
13.4	56.5
13.4167	56.5
13.4333	57
13.45	57
13.4667	57.5
13.4833	57.5
13.5	57.5
13.5167	57
13.5333	57
13.55	57
13.5667	57
13.5833	57
13.6	57
13.6167	56.5
13.6333	57
13.65	56.5
13.6667	56.5
13.6833	57
13.7	56.5
13.7167	56.5
13.7333	56
13.75	56
13.7667	56.5
13.7833	57
13.8	56
13.8167	56
13.8333	56
13.85	56
13.8667	55.5
13.8833	56
13.9	55.5
13.9167	56
13.9333	55.5
13.95	55
13.9667	55
13.9833	55.5
14	55.5
14.0167	55
14.0333	55
14.05	55
14.0667	55
14.0833	55
14.1	55
14.1167	55.5
14.1333	55
14.15	55.5
14.1667	55.5
14.1833	55.5
14.2	55.5
14.2167	55.5
14.2333	56
14.25	55
14.2667	55.5
14.2833	55
14.3	55
14.3167	55
14.3333	55
14.35	54.5
14.3667	55
14.3833	55
14.4	55
14.4167	55
14.4333	55
14.45	54.5
14.4667	55
14.4833	55
14.5	55
14.5167	54.5
14.5333	54.5
14.55	54.5
14.5667	55
14.5833	54.5
14.6	54.5
14.6167	54.5
14.6333	54.5
14.65	54.5
14.6667	54.5
14.6833	54.5
14.7	54.5
14.7167	54
14.7333	54
14.75	54
14.7667	54
14.7833	54
14.8	54
14.8167	54
14.8333	54
14.85	54
14.8667	53.5
14.8833	54
14.9	54
14.9167	54
14.9333	54
14.95	54
14.9667	54
14.9833	53.5
15	54
15.0167	54
15.0333	54.5
15.05	54
15.0667	54.5
15.0833	55
15.1	54.5
15.1167	55
15.1333	55.5
15.15	56.5
15.1667	57
15.1833	60
15.2	59.5
15.2167	60.5
15.2333	62
15.25	63
15.2667	63.5
15.2833	64
15.3	65
15.3167	66
15.3333	66.5
15.35	67.5
15.3667	68
15.3833	69
15.4	69.5
15.4167	70
15.4333	71.5
15.45	71
15.4667	71.5
15.4833	72
15.5	72.5
15.5167	72.5
15.5333	73
15.55	73
15.5667	73.5
15.5833	73.5
15.6	74
15.6167	74
15.6333	74.5
15.65	75
15.6667	75
15.6833	75.5
15.7	75.5
15.7167	75.5
15.7333	76
15.75	76
15.7667	76
15.7833	76.5
15.8	77
15.8167	77
15.8333	77
15.85	77.5
15.8667	77.5
15.8833	77.5
15.9	78
15.9167	78
15.9333	78
15.95	78.5
15.9667	78.5
15.9833	78.5
16	79
16.0167	78.5
16.0333	78.5
16.05	78.5
16.0667	79
16.0833	79
16.1	79
16.1167	79
16.1333	79
16.15	79
16.1667	78.5
16.1833	79
16.2	79
16.2167	79
16.2333	79
16.25	79
16.2667	78.5
16.2833	78.5
16.3	78.5
16.3167	78.5
16.3333	78.5
16.35	78.5
16.3667	78.5
16.3833	78.5
16.4	78.5
16.4167	78.5
16.4333	78.5
16.45	78.5
16.4667	79
16.4833	79
16.5	79
16.5167	79
16.5333	79
16.55	79
16.5667	79.5
16.5833	79.5
16.6	80
16.6167	80
16.6333	80
16.65	80.5
16.6667	80.5
16.6833	80.5
16.7	80.5
16.7167	80.5
16.7333	81
16.75	81
16.7667	81
16.7833	81
16.8	81.5
16.8167	81
16.8333	81.5
16.85	81.5
16.8667	81
16.8833	81
16.9	81.5
16.9167	81.5
16.9333	81.5
16.95	81.5
16.9667	81
16.9833	81.5
17	81.5
17.0167	81.5
17.0333	81.5
17.05	81.5
17.0667	81
17.0833	81
17.1	81.5
17.1167	81.5
17.1333	81.5
17.15	81.5
17.1667	81.5
17.1833	81.5
17.2	81.5
17.2167	81.5
17.2333	81.5
17.25	81.5
17.2667	82
17.2833	82
17.3	82
17.3167	82
17.3333	82.5
17.35	82.5
17.3667	82.5
17.3833	82.5
17.4	83
17.4167	83
17.4333	83
17.45	83.5
17.4667	83
17.4833	83
17.5	83.5
17.5167	83.5
17.5333	83.5
17.55	83.5
17.5667	83.5
17.5833	84
17.6	84
17.6167	84
17.6333	84
17.65	84
17.6667	84
17.6833	84
17.7	84
17.7167	84
17.7333	84
17.75	83.5
17.7667	84
17.7833	84
17.8	83.5
17.8167	84
17.8333	84
17.85	83.5
17.8667	83.5
17.8833	84
17.9	83.5
17.9167	83.5
17.9333	83.5
17.95	84
17.9667	84
17.9833	84
18	84
18.0167	84
18.0333	84
18.05	84
18.0667	84.5
18.0833	84.5
18.1	84.5
18.1167	84.5
18.1333	85
18.15	85
18.1667	85
18.1833	85
18.2	85
18.2167	85.5
18.2333	85.5
18.25	85.5
18.2667	85.5
18.2833	85.5
18.3	85.5
18.3167	85.5
18.3333	85.5
18.35	85.5
18.3667	85.5
18.3833	85.5
18.4	85.5
18.4167	85.5
18.4333	85.5
18.45	85.5
18.4667	85.5
18.4833	85.5
18.5	85
18.5167	85
18.5333	85
18.55	85
18.5667	85.5
18.5833	85.5
18.6	85.5
18.6167	85.5
18.6333	85.5
18.65	85.5
18.6667	85.5
18.6833	85.5
18.7	85.5
18.7167	85.5
18.7333	85.5
18.75	85.5
18.7667	86
18.7833	85.5
18.8	86
18.8167	86
18.8333	86
18.85	86.5
18.8667	86.5
18.8833	86
18.9	86.5
18.9167	86.5
18.9333	86.5
18.95	87
18.9667	87
18.9833	87
19	86.5
19.0167	86.5
19.0333	86.5
19.05	86.5
19.0667	86.5
19.0833	86.5
19.1	86.5
19.1167	86.5
19.1333	86
19.15	86
19.1667	86
19.1833	86
19.2	86
19.2167	85.5
19.2333	86
19.25	85.5
19.2667	86
19.2833	86
19.3	86
19.3167	85.5
19.3333	86
19.35	86
19.3667	86
19.3833	86
19.4	86.5
19.4167	86.5
19.4333	86.5
19.45	86.5
19.4667	86.5
19.4833	86.5
19.5	86.5
19.5167	86.5
19.5333	87
19.55	87
19.5667	87
19.5833	87
19.6	87
19.6167	87
19.6333	87
19.65	87.5
19.6667	87.5
19.6833	87.5
19.7	87.5
19.7167	87
19.7333	87
19.75	87
19.7667	87
19.7833	87
19.8	86.5
19.8167	86.5
19.8333	87
19.85	86.5
19.8667	86.5
19.8833	86.5
19.9	86
19.9167	86
19.9333	86.5
19.95	86
19.9667	86
19.9833	86
20	86.5

## Sheet: DO_RMB1_B
Time (hr)	DO%
0	60
0.0166667	86
0.0333333	94.5
0.05	97.5
0.0666667	98
0.0833333	98.5
0.1	98.5
0.116667	98.5
0.133333	98.5
0.15	98.5
0.166667	98.5
0.183333	99
0.2	99
0.216667	99
0.233333	99
0.25	99.5
0.266667	99.5
0.283333	99.5
0.3	100
0.316667	100
0.333333	100
0.35	100
0.366667	100
0.383333	100
0.4	100
0.416667	100
0.433333	100
0.45	100
0.466667	100
0.483333	100
0.5	100
0.516667	100
0.533333	100
0.55	100
0.566667	100
0.583333	100
0.6	100
0.616667	100
0.633333	100
0.65	100
0.666667	100
0.683333	100
0.7	100
0.716667	100
0.733333	100
0.75	100
0.766667	99.5
0.783333	99.5
0.8	99
0.816667	99
0.833333	99
0.85	98.5
0.866667	98.5
0.883333	98.5
0.9	98
0.916667	97.5
0.933333	97
0.95	97
0.966667	96.5
0.983333	96.5
1	96.5
1.01667	96.5
1.03333	96.5
1.05	96
1.06667	96
1.08333	96
1.1	96
1.11667	96
1.13333	96
1.15	96
1.16667	96
1.18333	96
1.2	96
1.21667	96
1.23333	96
1.25	96
1.26667	96.5
1.28333	96.5
1.3	96.5
1.31667	96.5
1.33333	96.5
1.35	96.5
1.36667	96.5
1.38333	96.5
1.4	96.5
1.41667	96.5
1.43333	96.5
1.45	96.5
1.46667	96.5
1.48333	96.5
1.5	96.5
1.51667	96.5
1.53333	96.5
1.55	96.5
1.56667	96
1.58333	96
1.6	96
1.61667	96
1.63333	96
1.65	96
1.66667	95.5
1.68333	95.5
1.7	95.5
1.71667	95.5
1.73333	95.5
1.75	95
1.76667	95
1.78333	95
1.8	95
1.81667	95
1.83333	94.5
1.85	94.5
1.86667	94.5
1.88333	94.5
1.9	94.5
1.91667	94.5
1.93333	94.5
1.95	94
1.96667	94.5
1.98333	94
2	94
2.01667	94
2.03333	94
2.05	94
2.06667	94
2.08333	94
2.1	94
2.11667	94
2.13333	94
2.15	94
2.16667	94
2.18333	94
2.2	94
2.21667	94
2.23333	94
2.25	94.5
2.26667	94.5
2.28333	94.5
2.3	94.5
2.31667	94.5
2.33333	95
2.35	95
2.36667	95
2.38333	95
2.4	95
2.41667	95.5
2.43333	95.5
2.45	95.5
2.46667	95.5
2.48333	95.5
2.5	96
2.51667	96
2.53333	96
2.55	96
2.56667	96
2.58333	96
2.6	96
2.61667	96
2.63333	96
2.65	96
2.66667	96.5
2.68333	96
2.7	96
2.71667	96
2.73333	96
2.75	96
2.76667	96
2.78333	96
2.8	96
2.81667	96
2.83333	96
2.85	96
2.86667	96
2.88333	96
2.9	96
2.91667	96
2.93333	96
2.95	96
2.96667	95.5
2.98333	96
3	95.5
3.01667	95.5
3.03333	95.5
3.05	95.5
3.06667	95.5
3.08333	95
3.1	95
3.11667	95
3.13333	95
3.15	95
3.16667	95
3.18333	95
3.2	95
3.21667	95
3.23333	94.5
3.25	95
3.26667	95
3.28333	95
3.3	95
3.31667	94.5
3.33333	94.5
3.35	94.5
3.36667	94
3.38333	94
3.4	94
3.41667	94.5
3.43333	94
3.45	94
3.46667	94
3.48333	94
3.5	94
3.51667	94
3.53333	94
3.55	94
3.56667	94
3.58333	94
3.6	94
3.61667	94
3.63333	94
3.65	94
3.66667	94
3.68333	94
3.7	94.5
3.71667	94.5
3.73333	94.5
3.75	94.5
3.76667	94.5
3.78333	94.5
3.8	94.5
3.81667	94.5
3.83333	94.5
3.85	95
3.86667	94.5
3.88333	94.5
3.9	94.5
3.91667	94.5
3.93333	94.5
3.95	95
3.96667	95
3.98333	94.5
4	94.5
4.01667	94.5
4.03333	94.5
4.05	94.5
4.06667	94.5
4.08333	94.5
4.1	94
4.11667	94
4.13333	94
4.15	94
4.16667	94.5
4.18333	94
4.2	94
4.21667	94
4.23333	94
4.25	94
4.26667	94
4.28333	94
4.3	94
4.31667	94
4.33333	94
4.35	94
4.36667	94
4.38333	94
4.4	94
4.41667	94
4.43333	94.5
4.45	94
4.46667	94
4.48333	94
4.5	94.5
4.51667	94.5
4.53333	94.5
4.55	94
4.56667	94
4.58333	94
4.6	94
4.61667	94
4.63333	94
4.65	93.5
4.66667	94
4.68333	94
4.7	93.5
4.71667	94
4.73333	94
4.75	94
4.76667	93.5
4.78333	94
4.8	94
4.81667	94
4.83333	94
4.85	94
4.86667	94
4.88333	94
4.9	94
4.91667	94
4.93333	94
4.95	94
4.96667	94
4.98333	94
5	94
5.01667	94
5.03333	94
5.05	94
5.06667	94
5.08333	94
5.1	94
5.11667	94
5.13333	94
5.15	93.5
5.16667	93.5
5.18333	94.5
5.2	93.5
5.21667	94
5.23333	93.5
5.25	93.5
5.26667	93.5
5.28333	93.5
5.3	93.5
5.31667	93.5
5.33333	93.5
5.35	93.5
5.36667	93.5
5.38333	93
5.4	93
5.41667	93
5.43333	93
5.45	93
5.46667	93.5
5.48333	93
5.5	93
5.51667	93
5.53333	93
5.55	93
5.56667	93
5.58333	93.5
5.6	93
5.61667	93
5.63333	93
5.65	93
5.66667	93
5.68333	93
5.7	93
5.71667	92.5
5.73333	93
5.75	93
5.76667	92.5
5.78333	92.5
5.8	92.5
5.81667	92.5
5.83333	92.5
5.85	92.5
5.86667	92.5
5.88333	92.5
5.9	92.5
5.91667	92
5.93333	92
5.95	92
5.96667	92
5.98333	92
6	92
6.01667	92
6.03333	92
6.05	92
6.06667	92
6.08333	92
6.1	91.5
6.11667	92
6.13333	92
6.15	92
6.16667	92
6.18333	91.5
6.2	91.5
6.21667	91.5
6.23333	91
6.25	91
6.26667	90.5
6.28333	91
6.3	91
6.31667	90.5
6.33333	90.5
6.35	90
6.36667	90
6.38333	90.5
6.4	90
6.41667	90
6.43333	90
6.45	90.5
6.46667	90
6.48333	90
6.5	90
6.51667	90
6.53333	90
6.55	89.5
6.56667	90
6.58333	90
6.6	89.5
6.61667	89.5
6.63333	89.5
6.65	89.5
6.66667	89.5
6.68333	89.5
6.7	89.5
6.71667	89.5
6.73333	90.5
6.75	89
6.76667	89.5
6.78333	89.5
6.8	89
6.81667	89
6.83333	89
6.85	89
6.86667	89.5
6.88333	88.5
6.9	89
6.91667	89
6.93333	89
6.95	89
6.96667	88.5
6.98333	89
7	88.5
7.01667	88
7.03333	88
7.05	88
7.06667	88
7.08333	88
7.1	88
7.11667	87.5
7.13333	87.5
7.15	87.5
7.16667	87.5
7.18333	87.5
7.2	87.5
7.21667	87.5
7.23333	87.5
7.25	87
7.26667	87
7.28333	87
7.3	87
7.31667	87
7.33333	87
7.35	86.5
7.36667	86.5
7.38333	86.5
7.4	86.5
7.41667	86
7.43333	86
7.45	86
7.46667	86
7.48333	86
7.5	86
7.51667	86
7.53333	85
7.55	85.5
7.56667	85.5
7.58333	85.5
7.6	85.5
7.61667	85
7.63333	85
7.65	85
7.66667	85
7.68333	85
7.7	84.5
7.71667	85
7.73333	84.5
7.75	84.5
7.76667	84.5
7.78333	84.5
7.8	84.5
7.81667	84.5
7.83333	84
7.85	84
7.86667	84
7.88333	84
7.9	84
7.91667	83.5
7.93333	83.5
7.95	83.5
7.96667	83.5
7.98333	84
8	83.5
8.01667	83.5
8.03333	83.5
8.05	83.5
8.06667	83.5
8.08333	83
8.1	83
8.11667	83
8.13333	82.5
8.15	82.5
8.16667	82.5
8.18333	82.5
8.2	82.5
8.21667	82.5
8.23333	82.5
8.25	82.5
8.26667	82
8.28333	82
8.3	82
8.31667	82
8.33333	82
8.35	82
8.36667	81.5
8.38333	81.5
8.4	82
8.41667	81.5
8.43333	81.5
8.45	82
8.46667	81.5
8.48333	81.5
8.5	81.5
8.51667	81.5
8.53333	81.5
8.55	81.5
8.56667	81.5
8.58333	81
8.6	81
8.61667	81.5
8.63333	81
8.65	81
8.66667	81
8.68333	81
8.7	81
8.71667	80.5
8.73333	80.5
8.75	80.5
8.76667	80.5
8.78333	80.5
8.8	80
8.81667	80.5
8.83333	80
8.85	80
8.86667	80
8.88333	79.5
8.9	80
8.91667	80
8.93333	79.5
8.95	79.5
8.96667	79.5
8.98333	79.5
9	79.5
9.01667	79.5
9.03333	79
9.05	79
9.06667	79
9.08333	79
9.1	79
9.11667	78.5
9.13333	78.5
9.15	78.5
9.16667	78.5
9.18333	78.5
9.2	78.5
9.21667	78.5
9.23333	78.5
9.25	78.5
9.26667	78.5
9.28333	78.5
9.3	78.5
9.31667	78
9.33333	78
9.35	78
9.36667	78
9.38333	78
9.4	77.5
9.41667	77.5
9.43333	77.5
9.45	77.5
9.46667	77
9.48333	77
9.5	77
9.51667	77
9.53333	77
9.55	77
9.56667	76.5
9.58333	77
9.6	76.5
9.61667	76.5
9.63333	76.5
9.65	76.5
9.66667	76.5
9.68333	76.5
9.7	76.5
9.71667	76.5
9.73333	76
9.75	76
9.76667	76
9.78333	76
9.8	76
9.81667	76
9.83333	75.5
9.85	75.5
9.86667	75.5
9.88333	76
9.9	76
9.91667	76.5
9.93333	76.5
9.95	76.5
9.96667	76.5
9.98333	76.5
10	76.5
10.0167	76.5
10.0333	77
10.05	76.5
10.0667	76
10.0833	76
10.1	75.5
10.1167	76
10.1333	75.5
10.15	75.5
10.1667	75.5
10.1833	75.5
10.2	75
10.2167	75
10.2333	74.5
10.25	74.5
10.2667	74.5
10.2833	74.5
10.3	74.5
10.3167	74.5
10.3333	74.5
10.35	74.5
10.3667	75
10.3833	74.5
10.4	74.5
10.4167	74.5
10.4333	74
10.45	74
10.4667	74.5
10.4833	74.5
10.5	74
10.5167	74
10.5333	74
10.55	74
10.5667	73.5
10.5833	74
10.6	74
10.6167	74
10.6333	74
10.65	74.5
10.6667	74.5
10.6833	74.5
10.7	74.5
10.7167	74.5
10.7333	74.5
10.75	74
10.7667	74
10.7833	74.5
10.8	74
10.8167	74
10.8333	73.5
10.85	73.5
10.8667	73.5
10.8833	73.5
10.9	73
10.9167	73.5
10.9333	73
10.95	73
10.9667	73
10.9833	73
11	73
11.0167	73
11.0333	73
11.05	72.5
11.0667	72.5
11.0833	72.5
11.1	72
11.1167	72.5
11.1333	72.5
11.15	72.5
11.1667	72.5
11.1833	72
11.2	72
11.2167	72
11.2333	72
11.25	72
11.2667	72
11.2833	72
11.3	72
11.3167	71.5
11.3333	72
11.35	71.5
11.3667	72
11.3833	71.5
11.4	71.5
11.4167	71.5
11.4333	71.5
11.45	71
11.4667	71.5
11.4833	71
11.5	71
11.5167	71
11.5333	71
11.55	71
11.5667	71
11.5833	70.5
11.6	70.5
11.6167	70.5
11.6333	70.5
11.65	71
11.6667	70.5
11.6833	70.5
11.7	70.5
11.7167	70.5
11.7333	70.5
11.75	70.5
11.7667	70.5
11.7833	71
11.8	71
11.8167	71
11.8333	71
11.85	71
11.8667	70.5
11.8833	70.5
11.9	71
11.9167	70.5
11.9333	70.5
11.95	70
11.9667	70
11.9833	69.5
12	41.5
12.0167	61.5
12.0333	67.5
12.05	69.5
12.0667	69.5
12.0833	69.5
12.1	69.5
12.1167	69.5
12.1333	69
12.15	69
12.1667	69
12.1833	69
12.2	69
12.2167	69
12.2333	69
12.25	69
12.2667	69.5
12.2833	70
12.3	70
12.3167	70
12.3333	70
12.35	69.5
12.3667	69.5
12.3833	69.5
12.4	69
12.4167	69
12.4333	69
12.45	68.5
12.4667	68.5
12.4833	68.5
12.5	68.5
12.5167	68
12.5333	68.5
12.55	68
12.5667	68
12.5833	67.5
12.6	68
12.6167	67.5
12.6333	67.5
12.65	67.5
12.6667	67.5
12.6833	67.5
12.7	67.5
12.7167	67.5
12.7333	67.5
12.75	67
12.7667	67
12.7833	67
12.8	67
12.8167	67
12.8333	68
12.85	66.5
12.8667	67
12.8833	66.5
12.9	66.5
12.9167	66.5
12.9333	66.5
12.95	66.5
12.9667	66.5
12.9833	66.5
13	66
13.0167	66
13.0333	66
13.05	66
13.0667	65.5
13.0833	65.5
13.1	65.5
13.1167	65
13.1333	65.5
13.15	65.5
13.1667	65.5
13.1833	65
13.2	65.5
13.2167	65
13.2333	65
13.25	65
13.2667	65
13.2833	64.5
13.3	64.5
13.3167	64
13.3333	64.5
13.35	64
13.3667	64.5
13.3833	65
13.4	64
13.4167	64
13.4333	64
13.45	64
13.4667	64
13.4833	63.5
13.5	64
13.5167	64
13.5333	64
13.55	64
13.5667	64
13.5833	64
13.6	64
13.6167	63.5
13.6333	63.5
13.65	63
13.6667	63
13.6833	63
13.7	62.5
13.7167	62.5
13.7333	62.5
13.75	62.5
13.7667	62.5
13.7833	62
13.8	62
13.8167	62
13.8333	62
13.85	62
13.8667	62
13.8833	62
13.9	61.5
13.9167	61.5
13.9333	61.5
13.95	61.5
13.9667	61.5
13.9833	61.5
14	62
14.0167	61
14.0333	61
14.05	61
14.0667	61.5
14.0833	61
14.1	61
14.1167	61
14.1333	61
14.15	61
14.1667	60.5
14.1833	60
14.2	60.5
14.2167	60
14.2333	60
14.25	60
14.2667	60
14.2833	59.5
14.3	59.5
14.3167	59.5
14.3333	60
14.35	59.5
14.3667	59.5
14.3833	59.5
14.4	59.5
14.4167	59
14.4333	59
14.45	59
14.4667	59
14.4833	59
14.5	59
14.5167	59
14.5333	58.5
14.55	59
14.5667	59
14.5833	58.5
14.6	58.5
14.6167	59
14.6333	58.5
14.65	59
14.6667	58
14.6833	58
14.7	58
14.7167	58
14.7333	58
14.75	57.5
14.7667	58.5
14.7833	58
14.8	57.5
14.8167	57.5
14.8333	57.5
14.85	57.5
14.8667	57
14.8833	57.5
14.9	56.5
14.9167	56.5
14.9333	57
14.95	57
14.9667	56.5
14.9833	57
15	56.5
15.0167	57
15.0333	57.5
15.05	56.5
15.0667	56.5
15.0833	56.5
15.1	56.5
15.1167	56.5
15.1333	56
15.15	56
15.1667	56
15.1833	56
15.2	56
15.2167	56
15.2333	56
15.25	56
15.2667	56
15.2833	56
15.3	56
15.3167	56
15.3333	56.5
15.35	56.5
15.3667	56
15.3833	56
15.4	56.5
15.4167	56
15.4333	56.5
15.45	56.5
15.4667	57
15.4833	57
15.5	57.5
15.5167	59
15.5333	60
15.55	61.5
15.5667	62.5
15.5833	63.5
15.6	64
15.6167	64.5
15.6333	65.5
15.65	66.5
15.6667	67
15.6833	68
15.7	69
15.7167	69.5
15.7333	70.5
15.75	71
15.7667	71.5
15.7833	72.5
15.8	73
15.8167	73.5
15.8333	73.5
15.85	74
15.8667	74
15.8833	75
15.9	75.5
15.9167	75.5
15.9333	76
15.95	76.5
15.9667	76.5
15.9833	77
16	77
16.0167	77.5
16.0333	77.5
16.05	77.5
16.0667	78
16.0833	78
16.1	78.5
16.1167	78
16.1333	78.5
16.15	79
16.1667	79
16.1833	79
16.2	79.5
16.2167	79.5
16.2333	79.5
16.25	80
16.2667	80
16.2833	80
16.3	80.5
16.3167	80.5
16.3333	80.5
16.35	80.5
16.3667	80.5
16.3833	80.5
16.4	80.5
16.4167	80.5
16.4333	80.5
16.45	81
16.4667	81
16.4833	80.5
16.5	80.5
16.5167	81
16.5333	81
16.55	81
16.5667	81
16.5833	81
16.6	81
16.6167	81.5
16.6333	81.5
16.65	81.5
16.6667	81.5
16.6833	81.5
16.7	81.5
16.7167	81.5
16.7333	81.5
16.75	81.5
16.7667	81.5
16.7833	81.5
16.8	81.5
16.8167	82
16.8333	82
16.85	82
16.8667	82
16.8833	82
16.9	82
16.9167	82.5
16.9333	82.5
16.95	82.5
16.9667	82.5
16.9833	82.5
17	83
17.0167	83
17.0333	83.5
17.05	83.5
17.0667	83.5
17.0833	83.5
17.1	83.5
17.1167	84
17.1333	84
17.15	84
17.1667	84
17.1833	84.5
17.2	84.5
17.2167	84.5
17.2333	84.5
17.25	85
17.2667	85
17.2833	85
17.3	85
17.3167	85.5
17.3333	85.5
17.35	85.5
17.3667	86
17.3833	86
17.4	85.5
17.4167	86
17.4333	86
17.45	86
17.4667	86
17.4833	86.5
17.5	86.5
17.5167	86.5
17.5333	86.5
17.55	87
17.5667	87
17.5833	87
17.6	87
17.6167	87
17.6333	87
17.65	87
17.6667	87.5
17.6833	88
17.7	87.5
17.7167	87.5
17.7333	88
17.75	88
17.7667	88
17.7833	88
17.8	88
17.8167	88.5
17.8333	88
17.85	88.5
17.8667	88.5
17.8833	88.5
17.9	88.5
17.9167	89
17.9333	89
17.95	89
17.9667	89
17.9833	89
18	89
18.0167	89
18.0333	89.5
18.05	89.5
18.0667	89.5
18.0833	89.5
18.1	89.5
18.1167	90
18.1333	89.5
18.15	90
18.1667	90
18.1833	90
18.2	90
18.2167	90
18.2333	90
18.25	90
18.2667	90
18.2833	90.5
18.3	90.5
18.3167	90
18.3333	90.5
18.35	90.5
18.3667	90.5
18.3833	90.5
18.4	90.5
18.4167	91
18.4333	91
18.45	91
18.4667	91
18.4833	91
18.5	91.5
18.5167	91.5
18.5333	91.5
18.55	91.5
18.5667	91.5
18.5833	91.5
18.6	91.5
18.6167	91.5
18.6333	92
18.65	92
18.6667	92
18.6833	92
18.7	92.5
18.7167	92
18.7333	92.5
18.75	92.5
18.7667	92
18.7833	92
18.8	92.5
18.8167	92
18.8333	92
18.85	92.5
18.8667	92.5
18.8833	92.5
18.9	92.5
18.9167	92.5
18.9333	92.5
18.95	92.5
18.9667	92.5
18.9833	92.5
19	92.5
19.0167	92.5
19.0333	92.5
19.05	92.5
19.0667	92.5
19.0833	92
19.1	92.5
19.1167	92.5
19.1333	92
19.15	92
19.1667	92.5
19.1833	92.5
19.2	92.5
19.2167	92.5
19.2333	92.5
19.25	92.5
19.2667	92
19.2833	92.5
19.3	92.5
19.3167	92.5
19.3333	92.5
19.35	92.5
19.3667	92.5
19.3833	92.5
19.4	92.5
19.4167	93
19.4333	92.5
19.45	93
19.4667	93
19.4833	93
19.5	93
19.5167	93
19.5333	93
19.55	93
19.5667	93
19.5833	93
19.6	93.5
19.6167	93
19.6333	93.5
19.65	93
19.6667	93.5
19.6833	93.5
19.7	93.5
19.7167	93.5
19.7333	93.5
19.75	93.5
19.7667	93.5
19.7833	93.5
19.8	93.5
19.8167	93.5
19.8333	94
19.85	94
19.8667	94
19.8833	94
19.9	94.5
19.9167	94
19.9333	94
19.95	94
19.9667	94
19.9833	94
20	93.5

## Sheet: DO_RMB10_A
Time (hr)	DO%
0	97
0.0333333	100
0.05	88.5
0.0666667	82
0.0833333	81
0.1	80.5
0.116667	83.5
0.133333	69
0.15	57
0.166667	85.5
0.183333	69.5
0.2	90.5
0.216667	96.5
0.233333	98.5
0.25	99
0.266667	99.5
0.283333	100
0.3	100
0.316667	100
0.333333	100
0.35	100
0.366667	100
0.383333	100
0.4	100
0.416667	100
0.433333	100
0.45	100
0.466667	100
0.483333	100
0.5	100
0.516667	100
0.533333	100
0.55	100
0.566667	100
0.583333	100
0.6	100
0.616667	100
0.633333	100
0.65	100
0.666667	100
0.683333	100
0.7	100
0.716667	100
0.733333	100
0.75	100
0.766667	100
0.783333	100
0.8	100
0.816667	100
0.833333	100
0.85	100
0.866667	100
0.883333	100
0.9	100
0.916667	100
0.933333	100
0.95	100
0.966667	100
0.983333	100
1	100
1.01667	100
1.03333	100
1.05	100
1.06667	100
1.08333	99.5
1.1	99.5
1.11667	99.5
1.13333	99.5
1.15	99.5
1.16667	99
1.18333	99
1.2	99
1.21667	98.5
1.23333	98.5
1.25	98.5
1.26667	98.5
1.28333	98.5
1.3	98.5
1.31667	98.5
1.33333	98.5
1.35	98.5
1.36667	98.5
1.38333	98.5
1.4	98.5
1.41667	98.5
1.43333	98.5
1.45	98
1.46667	98
1.48333	98
1.5	98
1.51667	98
1.53333	98
1.55	98
1.56667	98
1.58333	98
1.6	97.5
1.61667	97.5
1.63333	97.5
1.65	97
1.66667	97
1.68333	97
1.7	97
1.71667	96.5
1.73333	96.5
1.75	96.5
1.76667	96.5
1.78333	96
1.8	96
1.81667	96
1.83333	96
1.85	95.5
1.86667	95.5
1.88333	96
1.9	95.5
1.91667	95.5
1.93333	95.5
1.95	95.5
1.96667	95.5
1.98333	95.5
2	95.5
2.01667	95.5
2.03333	95.5
2.05	95
2.06667	95
2.08333	95
2.1	95
2.11667	95
2.13333	95
2.15	94.5
2.16667	94.5
2.18333	46.5
2.2	89
2.21667	92.5
2.23333	93.5
2.25	94
2.26667	94.5
2.28333	94.5
2.3	94.5
2.31667	94.5
2.33333	94.5
2.35	94.5
2.36667	94.5
2.38333	95
2.4	95
2.41667	95.5
2.43333	95.5
2.45	95.5
2.46667	96
2.48333	96.5
2.5	96.5
2.51667	97
2.53333	97
2.55	97
2.56667	97.5
2.58333	97.5
2.6	98
2.61667	98
2.63333	98
2.65	98.5
2.66667	98.5
2.68333	98.5
2.7	98.5
2.71667	98.5
2.73333	99
2.75	98.5
2.76667	98.5
2.78333	98.5
2.8	98
2.81667	98.5
2.83333	98.5
2.85	98.5
2.86667	98.5
2.88333	98.5
2.9	98
2.91667	98
2.93333	98
2.95	98
2.96667	98
2.98333	97.5
3	97.5
3.01667	97.5
3.03333	97.5
3.05	97
3.06667	97
3.08333	97
3.1	97
3.11667	97
3.13333	96.5
3.15	96.5
3.16667	96.5
3.18333	96.5
3.2	96.5
3.21667	96
3.23333	96
3.25	96
3.26667	96
3.28333	96
3.3	96
3.31667	96
3.33333	96
3.35	96
3.36667	95.5
3.38333	95.5
3.4	96
3.41667	96
3.43333	96
3.45	96
3.46667	96
3.48333	96
3.5	96
3.51667	96
3.53333	96
3.55	96
3.56667	96
3.58333	96
3.6	96
3.61667	96
3.63333	95.5
3.65	95.5
3.66667	95.5
3.68333	95.5
3.7	95.5
3.71667	95
3.73333	95
3.75	95
3.76667	95
3.78333	94.5
3.8	94.5
3.81667	94.5
3.83333	94.5
3.85	94.5
3.86667	94.5
3.88333	94
3.9	94
3.91667	94
3.93333	94.5
3.95	94
3.96667	94
3.98333	94
4	94
4.01667	94
4.03333	94
4.05	94
4.06667	94
4.08333	94
4.1	94
4.11667	94
4.13333	94
4.15	93.5
4.16667	94
4.18333	93.5
4.2	93.5
4.21667	93.5
4.23333	93
4.25	93
4.26667	93
4.28333	93
4.3	93
4.31667	92.5
4.33333	92.5
4.35	92.5
4.36667	92.5
4.38333	92.5
4.4	92
4.41667	92.5
4.43333	92.5
4.45	92.5
4.46667	92.5
4.48333	92.5
4.5	92.5
4.51667	92.5
4.53333	92
4.55	92.5
4.56667	92.5
4.58333	92
4.6	92
4.61667	92
4.63333	91.5
4.65	91.5
4.66667	91.5
4.68333	91.5
4.7	91.5
4.71667	91.5
4.73333	91
4.75	91
4.76667	91
4.78333	91
4.8	90.5
4.81667	90.5
4.83333	90.5
4.85	90.5
4.86667	90.5
4.88333	90.5
4.9	90
4.91667	90
4.93333	90
4.95	90.5
4.96667	89.5
4.98333	89.5
5	89.5
5.01667	89.5
5.03333	89.5
5.05	89.5
5.06667	89.5
5.08333	89.5
5.1	89.5
5.11667	89.5
5.13333	89.5
5.15	89.5
5.16667	89
5.18333	89
5.2	89.5
5.21667	89
5.23333	89
5.25	89
5.26667	89.5
5.28333	88.5
5.3	88
5.31667	88.5
5.33333	88
5.35	88
5.36667	88
5.38333	88
5.4	88
5.41667	88
5.43333	87.5
5.45	88
5.46667	88
5.48333	87.5
5.5	87.5
5.51667	88
5.53333	87.5
5.55	88
5.56667	88
5.58333	87.5
5.6	87.5
5.61667	87.5
5.63333	87.5
5.65	87.5
5.66667	87.5
5.68333	87.5
5.7	87
5.71667	87
5.73333	87.5
5.75	86.5
5.76667	87
5.78333	87
5.8	86.5
5.81667	86.5
5.83333	87
5.85	86.5
5.86667	86.5
5.88333	86
5.9	86
5.91667	86
5.93333	86
5.95	86
5.96667	86
5.98333	85.5
6	85.5
6.01667	86
6.03333	85.5
6.05	85.5
6.06667	85.5
6.08333	85.5
6.1	85.5
6.11667	85.5
6.13333	85.5
6.15	85.5
6.16667	85
6.18333	85.5
6.2	85
6.21667	84.5
6.23333	84.5
6.25	85
6.26667	84.5
6.28333	85
6.3	84.5
6.31667	84.5
6.33333	84.5
6.35	84.5
6.36667	84.5
6.38333	84
6.4	84.5
6.41667	84.5
6.43333	84.5
6.45	84.5
6.46667	84.5
6.48333	85
6.5	84.5
6.51667	84.5
6.53333	85
6.55	84.5
6.56667	84.5
6.58333	84.5
6.6	84.5
6.61667	84.5
6.63333	84.5
6.65	84.5
6.66667	85.5
6.68333	84.5
6.7	84.5
6.71667	84.5
6.73333	84
6.75	84
6.76667	84
6.78333	84
6.8	83.5
6.81667	84
6.83333	83.5
6.85	83.5
6.86667	83.5
6.88333	83
6.9	83
6.91667	84
6.93333	82.5
6.95	83
6.96667	82.5
6.98333	82.5
7	82.5
7.01667	83
7.03333	82
7.05	82
7.06667	82
7.08333	81.5
7.1	81.5
7.11667	81.5
7.13333	81.5
7.15	81
7.16667	81
7.18333	80.5
7.2	81
7.21667	80.5
7.23333	80.5
7.25	80.5
7.26667	80.5
7.28333	81
7.3	80.5
7.31667	80.5
7.33333	80.5
7.35	80
7.36667	80
7.38333	81
7.4	80
7.41667	79.5
7.43333	79.5
7.45	79.5
7.46667	79.5
7.48333	79.5
7.5	79.5
7.51667	80
7.53333	79
7.55	79
7.56667	80
7.58333	79
7.6	79
7.61667	78.5
7.63333	78.5
7.65	78
7.66667	78
7.68333	78
7.7	77.5
7.71667	77.5
7.73333	77.5
7.75	77
7.76667	77
7.78333	77
7.8	76.5
7.81667	77
7.83333	76.5
7.85	76.5
7.86667	76
7.88333	76.5
7.9	75.5
7.91667	76
7.93333	75.5
7.95	75.5
7.96667	75.5
7.98333	75
8	76
8.01667	75.5
8.03333	75
8.05	74.5
8.06667	74.5
8.08333	75.5
8.1	74
8.11667	74.5
8.13333	73.5
8.15	73.5
8.16667	73.5
8.18333	73
8.2	72.5
8.21667	73.5
8.23333	72.5
8.25	72.5
8.26667	72.5
8.28333	72.5
8.3	72.5
8.31667	72.5
8.33333	72.5
8.35	73.5
8.36667	72
8.38333	71.5
8.4	71.5
8.41667	71
8.43333	72
8.45	70.5
8.46667	70.5
8.48333	70.5
8.5	71.5
8.51667	70
8.53333	70
8.55	69.5
8.56667	69.5
8.58333	69.5
8.6	69.5
8.61667	69
8.63333	68.5
8.65	68.5
8.66667	68.5
8.68333	68
8.7	67.5
8.71667	68
8.73333	67.5
8.75	67
8.76667	66.5
8.78333	67.5
8.8	66.5
8.81667	66.5
8.83333	66
8.85	66
8.86667	65.5
8.88333	65.5
8.9	64.5
8.91667	65
8.93333	64.5
8.95	64
8.96667	64.5
8.98333	64
9	63.5
9.01667	63
9.03333	63
9.05	63
9.06667	63
9.08333	62.5
9.1	62.5
9.11667	62
9.13333	61.5
9.15	61.5
9.16667	61.5
9.18333	61.5
9.2	62
9.21667	61
9.23333	61
9.25	61
9.26667	61
9.28333	60.5
9.3	60.5
9.31667	60.5
9.33333	60.5
9.35	61
9.36667	62
9.38333	60.5
9.4	60
9.41667	60.5
9.43333	59.5
9.45	60
9.46667	59.5
9.48333	59.5
9.5	59
9.51667	58.5
9.53333	58.5
9.55	58
9.56667	57.5
9.58333	57.5
9.6	57
9.61667	58
9.63333	57
9.65	57
9.66667	56
9.68333	57
9.7	56
9.71667	55.5
9.73333	55
9.75	55
9.76667	55
9.78333	55.5
9.8	55
9.81667	54.5
9.83333	55.5
9.85	54.5
9.86667	54
9.88333	53.5
9.9	55
9.91667	54
9.93333	54
9.95	52.5
9.96667	54
9.98333	52.5
10	52.5
10.0167	52.5
10.0333	52
10.05	51.5
10.0667	51.5
10.0833	51
10.1	51
10.1167	50.5
10.1333	50.5
10.15	51
10.1667	51.5
10.1833	51.5
10.2	52
10.2167	51.5
10.2333	51.5
10.25	51.5
10.2667	51
10.2833	51
10.3	52.5
10.3167	51
10.3333	50
10.35	50
10.3667	49.5
10.3833	49
10.4	48.5
10.4167	48.5
10.4333	48
10.45	48
10.4667	47
10.4833	47
10.5	47
10.5167	46.5
10.5333	48
10.55	46.5
10.5667	46.5
10.5833	46
10.6	45.5
10.6167	45
10.6333	45
10.65	45
10.6667	45.5
10.6833	44.5
10.7	44.5
10.7167	44
10.7333	44
10.75	44
10.7667	43.5
10.7833	43
10.8	43
10.8167	42.5
10.8333	42.5
10.85	43
10.8667	42
10.8833	42
10.9	43
10.9167	42.5
10.9333	42
10.95	41
10.9667	40.5
10.9833	40.5
11	40
11.0167	40
11.0333	40.5
11.05	40
11.0667	39.5
11.0833	41
11.1	39
11.1167	39
11.1333	38.5
11.15	38
11.1667	38
11.1833	38
11.2	39
11.2167	38
11.2333	38.5
11.25	37.5
11.2667	38.5
11.2833	38
11.3	39
11.3167	38.5
11.3333	41
11.35	40
11.3667	40
11.3833	39.5
11.4	39.5
11.4167	38.5
11.4333	39.5
11.45	38
11.4667	37.5
11.4833	36.5
11.5	37
11.5167	36
11.5333	35.5
11.55	36
11.5667	35
11.5833	35
11.6	34.5
11.6167	34
11.6333	34.5
11.65	33
11.6667	32.5
11.6833	33
11.7	32.5
11.7167	32.5
11.7333	32
11.75	32
11.7667	32
11.7833	32
11.8	31.5
11.8167	32
11.8333	32.5
11.85	31
11.8667	31
11.8833	30.5
11.9	30
11.9167	31
11.9333	30
11.95	31
11.9667	31.5
11.9833	30
12	32.5
12.0167	29.5
12.0333	30
12.05	30
12.0667	29.5
12.0833	29.5
12.1	30
12.1167	31
12.1333	32
12.15	31
12.1667	31.5
12.1833	31.5
12.2	31
12.2167	30.5
12.2333	31
12.25	30
12.2667	32
12.2833	30
12.3	31.5
12.3167	31
12.3333	29.5
12.35	29.5
12.3667	29.5
12.3833	30.5
12.4	30
12.4167	33.5
12.4333	38
12.45	43
12.4667	44.5
12.4833	45.5
12.5	47
12.5167	48
12.5333	49
12.55	51
12.5667	52.5
12.5833	53.5
12.6	54.5
12.6167	56
12.6333	56.5
12.65	56.5
12.6667	57.5
12.6833	58
12.7	58
12.7167	58.5
12.7333	59
12.75	59.5
12.7667	60
12.7833	60.5
12.8	60.5
12.8167	62.5
12.8333	61.5
12.85	61.5
12.8667	62
12.8833	62
12.9	62.5
12.9167	63
12.9333	63.5
12.95	64.5
12.9667	64
12.9833	65
13	66.5
13.0167	68
13.0333	68.5
13.05	69
13.0667	69.5
13.0833	70
13.1	70
13.1167	70
13.1333	70
13.15	70
13.1667	70.5
13.1833	70.5
13.2	71
13.2167	71
13.2333	71
13.25	72
13.2667	70.5
13.2833	71
13.3	71
13.3167	71
13.3333	70.5
13.35	70.5
13.3667	70.5
13.3833	70.5
13.4	70
13.4167	70
13.4333	70.5
13.45	70
13.4667	70
13.4833	70
13.5	69.5
13.5167	70
13.5333	70
13.55	70
13.5667	69.5
13.5833	69.5
13.6	71
13.6167	69.5
13.6333	69.5
13.65	69.5
13.6667	70
13.6833	69.5
13.7	69
13.7167	69
13.7333	69.5
13.75	69
13.7667	69
13.7833	69
13.8	69
13.8167	69
13.8333	69
13.85	69
13.8667	69.5
13.8833	69
13.9	69.5
13.9167	70
13.9333	70
13.95	70
13.9667	70.5
13.9833	70.5
14	71
14.0167	71
14.0333	71.5
14.05	71.5
14.0667	72
14.0833	72
14.1	72
14.1167	72.5
14.1333	72.5
14.15	72.5
14.1667	73
14.1833	73.5
14.2	73.5
14.2167	74
14.2333	74
14.25	74
14.2667	74
14.2833	74.5
14.3	75
14.3167	75
14.3333	75.5
14.35	75
14.3667	75.5
14.3833	76
14.4	76
14.4167	76
14.4333	76.5
14.45	77
14.4667	77
14.4833	77
14.5	77
14.5167	78
14.5333	77.5
14.55	78
14.5667	77.5
14.5833	78
14.6	78
14.6167	78
14.6333	78
14.65	78.5
14.6667	78.5
14.6833	79
14.7	79
14.7167	79
14.7333	79
14.75	80
14.7667	79
14.7833	79.5
14.8	79.5
14.8167	79.5
14.8333	80
14.85	79.5
14.8667	80
14.8833	80
14.9	80.5
14.9167	80.5
14.9333	80.5
14.95	80.5
14.9667	80.5
14.9833	80.5
15	80.5
15.0167	81
15.0333	80.5
15.05	81
15.0667	81
15.0833	81
15.1	81
15.1167	82
15.1333	81.5
15.15	81.5
15.1667	81.5
15.1833	82
15.2	82
15.2167	82
15.2333	82
15.25	83
15.2667	82
15.2833	82.5
15.3	82
15.3167	82.5
15.3333	82.5
15.35	82.5
15.3667	82.5
15.3833	82.5
15.4	83
15.4167	83
15.4333	83
15.45	83.5
15.4667	83.5
15.4833	83
15.5	83
15.5167	83.5
15.5333	83.5
15.55	83.5
15.5667	83.5
15.5833	83.5
15.6	83.5
15.6167	83.5
15.6333	83.5
15.65	84
15.6667	83.5
15.6833	83.5
15.7	83.5
15.7167	83.5
15.7333	84
15.75	83.5
15.7667	84
15.7833	84
15.8	83.5
15.8167	84
15.8333	84
15.85	84
15.8667	84.5
15.8833	84
15.9	84
15.9167	84
15.9333	84.5
15.95	84
15.9667	84
15.9833	84
16	84.5
16.0167	84.5
16.0333	84.5
16.05	84.5
16.0667	84.5
16.0833	85.5
16.1	84.5
16.1167	85
16.1333	84.5
16.15	85
16.1667	84.5
16.1833	85
16.2	85
16.2167	85
16.2333	85
16.25	84.5
16.2667	85
16.2833	85
16.3	85
16.3167	84.5
16.3333	85
16.35	85
16.3667	86
16.3833	85
16.4	85.5
16.4167	85
16.4333	85
16.45	85.5
16.4667	85
16.4833	85
16.5	85.5
16.5167	85.5
16.5333	85.5
16.55	85.5
16.5667	85.5
16.5833	86
16.6	85.5
16.6167	86
16.6333	86
16.65	86
16.6667	86
16.6833	86
16.7	86
16.7167	86
16.7333	86
16.75	86.5
16.7667	86
16.7833	86
16.8	86.5
16.8167	86
16.8333	86
16.85	86
16.8667	86
16.8833	86
16.9	86
16.9167	85.5
16.9333	86
16.95	86
16.9667	86
16.9833	85.5
17	85.5
17.0167	85.5
17.0333	86
17.05	85.5
17.0667	85.5
17.0833	85.5
17.1	85.5
17.1167	85.5
17.1333	86
17.15	86
17.1667	86
17.1833	86.5
17.2	86.5
17.2167	86.5
17.2333	86.5
17.25	86.5
17.2667	86.5
17.2833	87
17.3	86.5
17.3167	86.5
17.3333	86.5
17.35	87
17.3667	86.5
17.3833	86.5
17.4	86.5
17.4167	86.5
17.4333	86.5
17.45	87
17.4667	86.5
17.4833	86.5
17.5	86.5
17.5167	86.5
17.5333	86.5
17.55	86.5
17.5667	86.5
17.5833	87
17.6	87
17.6167	87
17.6333	87
17.65	87
17.6667	87
17.6833	87
17.7	87
17.7167	86.5
17.7333	87
17.75	87
17.7667	87
17.7833	86.5
17.8	87
17.8167	87
17.8333	87
17.85	87
17.8667	87
17.8833	87
17.9	86.5
17.9167	87
17.9333	87
17.95	87
17.9667	87
17.9833	87
18	87.5
18.0167	87
18.0333	87
18.05	87.5
18.0667	87.5
18.0833	87.5
18.1	87
18.1167	87
18.1333	87
18.15	87
18.1667	87
18.1833	87
18.2	87
18.2167	87.5
18.2333	87.5
18.25	87.5
18.2667	87
18.2833	87
18.3	87.5
18.3167	87.5
18.3333	87
18.35	87
18.3667	87.5
18.3833	88.5
18.4	87.5
18.4167	87.5
18.4333	87.5
18.45	88
18.4667	87.5
18.4833	87.5
18.5	88.5
18.5167	87.5
18.5333	88
18.55	88
18.5667	88
18.5833	88
18.6	88
18.6167	88
18.6333	88
18.65	88
18.6667	88
18.6833	88
18.7	88
18.7167	88
18.7333	88
18.75	87.5
18.7667	88
18.7833	87.5
18.8	87.5
18.8167	87.5
18.8333	87.5
18.85	88
18.8667	87.5
18.8833	87.5
18.9	87.5
18.9167	87.5
18.9333	87.5
18.95	87.5
18.9667	87.5
18.9833	87.5
19	88
19.0167	88
19.0333	88
19.05	88
19.0667	88
19.0833	88
19.1	88.5
19.1167	88
19.1333	88
19.15	88
19.1667	88
19.1833	88
19.2	88
19.2167	88
19.2333	88
19.25	88
19.2667	88
19.2833	88
19.3	88
19.3167	88
19.3333	88
19.35	88
19.3667	88
19.3833	88
19.4	88
19.4167	88
19.4333	88
19.45	88
19.4667	88
19.4833	88
19.5	88
19.5167	88
19.5333	88
19.55	88
19.5667	88
19.5833	88
19.6	88
19.6167	88
19.6333	88
19.65	88
19.6667	88
19.6833	88
19.7	88
19.7167	88
19.7333	88.5
19.75	88
19.7667	88
19.7833	88
19.8	88.5
19.8167	88.5
19.8333	88.5
19.85	88.5
19.8667	88.5
19.8833	88.5
19.9	88.5
19.9167	88.5
19.9333	88.5
19.95	88.5
19.9667	88.5
19.9833	88.5
20	88.5

## Sheet: DO_RMB10_B
Time (hr)	DO%
0	71.5
0.0166667	95
0.0333333	100
0.05	100
0.0666667	100
0.0833333	100
0.1	100
0.116667	100
0.133333	100
0.15	100
0.166667	100
0.183333	100
0.2	100
0.216667	100
0.233333	100
0.25	100
0.266667	100
0.283333	100
0.3	100
0.316667	100
0.333333	100
0.35	100
0.366667	100
0.383333	100
0.4	100
0.416667	100
0.433333	100
0.45	100
0.466667	100
0.483333	100
0.5	100
0.516667	100
0.533333	100
0.55	100
0.566667	100
0.583333	100
0.6	100
0.616667	100
0.633333	100
0.65	100
0.666667	100
0.683333	100
0.7	100
0.716667	100
0.733333	100
0.75	100
0.766667	100
0.783333	100
0.8	100
0.816667	100
0.833333	100
0.85	100
0.866667	100
0.883333	100
0.9	100
0.916667	100
0.933333	100
0.95	100
0.966667	100
0.983333	100
1	100
1.01667	100
1.03333	100
1.05	100
1.06667	100
1.08333	100
1.1	100
1.11667	100
1.13333	100
1.15	100
1.16667	100
1.18333	100
1.2	100
1.21667	100
1.23333	100
1.25	100
1.26667	100
1.28333	100
1.3	100
1.31667	100
1.33333	100
1.35	100
1.36667	100
1.38333	100
1.4	100
1.41667	100
1.43333	100
1.45	100
1.46667	100
1.48333	100
1.5	100
1.51667	100
1.53333	100
1.55	100
1.56667	100
1.58333	100
1.6	100
1.61667	100
1.63333	100
1.65	100
1.66667	100
1.68333	100
1.7	100
1.71667	100
1.73333	100
1.75	100
1.76667	100
1.78333	100
1.8	100
1.81667	100
1.83333	100
1.85	100
1.86667	100
1.88333	100
1.9	100
1.91667	100
1.93333	100
1.95	100
1.96667	100
1.98333	100
2	100
2.01667	100
2.03333	100
2.05	100
2.06667	100
2.08333	100
2.1	100
2.11667	100
2.13333	100
2.15	100
2.16667	100
2.18333	100
2.2	100
2.21667	100
2.23333	100
2.25	100
2.26667	100
2.28333	100
2.3	100
2.31667	100
2.33333	100
2.35	100
2.36667	100
2.38333	100
2.4	100
2.41667	100
2.43333	100
2.45	100
2.46667	100
2.48333	100
2.5	100
2.51667	100
2.53333	100
2.55	100
2.56667	100
2.58333	100
2.6	100
2.61667	100
2.63333	100
2.65	100
2.66667	100
2.68333	100
2.7	100
2.71667	100
2.73333	100
2.75	100
2.76667	100
2.78333	100
2.8	100
2.81667	100
2.83333	100
2.85	100
2.86667	100
2.88333	100
2.9	100
2.91667	100
2.93333	100
2.95	100
2.96667	100
2.98333	100
3	100
3.01667	100
3.03333	100
3.05	100
3.06667	100
3.08333	100
3.1	100
3.11667	100
3.13333	100
3.15	100
3.16667	100
3.18333	100
3.2	100
3.21667	100
3.23333	100
3.25	100
3.26667	100
3.28333	100
3.3	100
3.31667	100
3.33333	100
3.35	100
3.36667	100
3.38333	100
3.4	100
3.41667	100
3.43333	100
3.45	100
3.46667	100
3.48333	100
3.5	100
3.51667	100
3.53333	100
3.55	100
3.56667	100
3.58333	100
3.6	100
3.61667	100
3.63333	100
3.65	100
3.66667	100
3.68333	100
3.7	100
3.71667	100
3.73333	100
3.75	100
3.76667	100
3.78333	100
3.8	100
3.81667	100
3.83333	100
3.85	100
3.86667	100
3.88333	100
3.9	100
3.91667	100
3.93333	100
3.95	100
3.96667	100
3.98333	100
4	100
4.01667	100
4.03333	100
4.05	100
4.06667	100
4.08333	100
4.1	100
4.11667	100
4.13333	100
4.15	100
4.16667	100
4.18333	100
4.2	100
4.21667	100
4.23333	100
4.25	100
4.26667	100
4.28333	100
4.3	100
4.31667	100
4.33333	100
4.35	100
4.36667	100
4.38333	100
4.4	100
4.41667	100
4.43333	100
4.45	100
4.46667	100
4.48333	100
4.5	100
4.51667	100
4.53333	100
4.55	100
4.56667	100
4.58333	100
4.6	100
4.61667	100
4.63333	100
4.65	100
4.66667	100
4.68333	100
4.7	100
4.71667	100
4.73333	100
4.75	100
4.76667	100
4.78333	100
4.8	100
4.81667	100
4.83333	100
4.85	100
4.86667	100
4.88333	100
4.9	100
4.91667	100
4.93333	100
4.95	100
4.96667	100
4.98333	100
5	99.5
5.01667	99.5
5.03333	99.5
5.05	99.5
5.06667	99.5
5.08333	99.5
5.1	99.5
5.11667	99.5
5.13333	99.5
5.15	99.5
5.16667	99.5
5.18333	99.5
5.2	99
5.21667	99
5.23333	98.5
5.25	98.5
5.26667	98.5
5.28333	98.5
5.3	98
5.31667	98.5
5.33333	98.5
5.35	98.5
5.36667	98
5.38333	99
5.4	98
5.41667	98
5.43333	98
5.45	98
5.46667	98
5.48333	98.5
5.5	98.5
5.51667	99
5.53333	98
5.55	98
5.56667	98
5.58333	98
5.6	97.5
5.61667	97.5
5.63333	97
5.65	97
5.66667	97
5.68333	96.5
5.7	96.5
5.71667	96.5
5.73333	96
5.75	96
5.76667	96
5.78333	95.5
5.8	95.5
5.81667	95.5
5.83333	95
5.85	95
5.86667	94.5
5.88333	95
5.9	95.5
5.91667	94.5
5.93333	94.5
5.95	94.5
5.96667	94.5
5.98333	94
6	95
6.01667	94
6.03333	94.5
6.05	94
6.06667	93.5
6.08333	93.5
6.1	93.5
6.11667	93.5
6.13333	93.5
6.15	93.5
6.16667	94
6.18333	93.5
6.2	93
6.21667	93
6.23333	94
6.25	93
6.26667	93
6.28333	93
6.3	92.5
6.31667	92.5
6.33333	92.5
6.35	93.5
6.36667	92.5
6.38333	92.5
6.4	92
6.41667	92
6.43333	92.5
6.45	92.5
6.46667	92
6.48333	92
6.5	92
6.51667	92.5
6.53333	91.5
6.55	91.5
6.56667	90.5
6.58333	90.5
6.6	90.5
6.61667	90
6.63333	89.5
6.65	89.5
6.66667	89.5
6.68333	90
6.7	89
6.71667	88.5
6.73333	88.5
6.75	88.5
6.76667	88
6.78333	88
6.8	87.5
6.81667	87.5
6.83333	87
6.85	87
6.86667	87
6.88333	88
6.9	87
6.91667	87
6.93333	86.5
6.95	86.5
6.96667	86.5
6.98333	86.5
7	86.5
7.01667	86.5
7.03333	86.5
7.05	87
7.06667	86
7.08333	85.5
7.1	85.5
7.11667	86
7.13333	85
7.15	85
7.16667	85
7.18333	86
7.2	84.5
7.21667	85
7.23333	84.5
7.25	84
7.26667	85
7.28333	83.5
7.3	83.5
7.31667	83.5
7.33333	83
7.35	83
7.36667	82.5
7.38333	82.5
7.4	81.5
7.41667	81.5
7.43333	81.5
7.45	81
7.46667	81
7.48333	80.5
7.5	81
7.51667	80
7.53333	80.5
7.55	80
7.56667	80
7.58333	79.5
7.6	79.5
7.61667	79.5
7.63333	79.5
7.65	79
7.66667	79
7.68333	79
7.7	78.5
7.71667	78.5
7.73333	78
7.75	78
7.76667	78
7.78333	77.5
7.8	77.5
7.81667	77.5
7.83333	77.5
7.85	77
7.86667	77.5
7.88333	77
7.9	76.5
7.91667	76.5
7.93333	77
7.95	76.5
7.96667	76
7.98333	76.5
8	75.5
8.01667	75.5
8.03333	75.5
8.05	75.5
8.06667	75.5
8.08333	75
8.1	75
8.11667	75
8.13333	75
8.15	75
8.16667	75
8.18333	75
8.2	75.5
8.21667	74.5
8.23333	75
8.25	74
8.26667	74
8.28333	74
8.3	74
8.31667	73
8.33333	73.5
8.35	73.5
8.36667	73.5
8.38333	74
8.4	74.5
8.41667	73.5
8.43333	72.5
8.45	72
8.46667	72
8.48333	73
8.5	71.5
8.51667	73
8.53333	72
8.55	73
8.56667	73
8.58333	72.5
8.6	72.5
8.61667	71.5
8.63333	72
8.65	72.5
8.66667	73
8.68333	73
8.7	73
8.71667	72.5
8.73333	71.5
8.75	71.5
8.76667	71
8.78333	70
8.8	70.5
8.81667	70.5
8.83333	70
8.85	70.5
8.86667	69.5
8.88333	69
8.9	68.5
8.91667	68.5
8.93333	67.5
8.95	67.5
8.96667	68
8.98333	68.5
9	67.5
9.01667	67
9.03333	67
9.05	66.5
9.06667	66.5
9.08333	66
9.1	65.5
9.11667	65
9.13333	64
9.15	64.5
9.16667	64
9.18333	63
9.2	62.5
9.21667	62.5
9.23333	62.5
9.25	62
9.26667	62.5
9.28333	61
9.3	60.5
9.31667	60.5
9.33333	60
9.35	59
9.36667	59
9.38333	59
9.4	58.5
9.41667	58
9.43333	57.5
9.45	57
9.46667	57
9.48333	56
9.5	56
9.51667	55.5
9.53333	55
9.55	55
9.56667	55
9.58333	53.5
9.6	53.5
9.61667	53
9.63333	53
9.65	52.5
9.66667	53.5
9.68333	53.5
9.7	52.5
9.71667	53
9.73333	52
9.75	52
9.76667	51
9.78333	51.5
9.8	50
9.81667	50
9.83333	49
9.85	49
9.86667	48
9.88333	48
9.9	48
9.91667	46.5
9.93333	46.5
9.95	46
9.96667	46.5
9.98333	46
10	45.5
10.0167	46
10.0333	46.5
10.05	45.5
10.0667	45.5
10.0833	45.5
10.1	45
10.1167	45
10.1333	44.5
10.15	45.5
10.1667	45
10.1833	45
10.2	44.5
10.2167	44
10.2333	43.5
10.25	43
10.2667	42.5
10.2833	41.5
10.3	41
10.3167	41.5
10.3333	41
10.35	40.5
10.3667	40.5
10.3833	40
10.4	39.5
10.4167	39
10.4333	38.5
10.45	38.5
10.4667	38
10.4833	39.5
10.5	39.5
10.5167	40
10.5333	39.5
10.55	39
10.5667	38.5
10.5833	38
10.6	36.5
10.6167	36.5
10.6333	36.5
10.65	35.5
10.6667	35.5
10.6833	35
10.7	34.5
10.7167	34.5
10.7333	34
10.75	34
10.7667	33.5
10.7833	33.5
10.8	33.5
10.8167	32.5
10.8333	32.5
10.85	33
10.8667	32.5
10.8833	32
10.9	31.5
10.9167	31.5
10.9333	31
10.95	31
10.9667	31
10.9833	30.5
11	31
11.0167	31
11.0333	30.5
11.05	30.5
11.0667	30.5
11.0833	30
11.1	30
11.1167	29.5
11.1333	29.5
11.15	29.5
11.1667	29.5
11.1833	29
11.2	30.5
11.2167	32
11.2333	35.5
11.25	42
11.2667	50
11.2833	53.5
11.3	56
11.3167	57.5
11.3333	58.5
11.35	60
11.3667	61
11.3833	62.5
11.4	63.5
11.4167	65.5
11.4333	67
11.45	67.5
11.4667	68.5
11.4833	69
11.5	70
11.5167	70.5
11.5333	71
11.55	71.5
11.5667	71.5
11.5833	72.5
11.6	73.5
11.6167	73.5
11.6333	74.5
11.65	75
11.6667	75.5
11.6833	76
11.7	77
11.7167	77
11.7333	78
11.75	79
11.7667	79
11.7833	79.5
11.8	80
11.8167	80.5
11.8333	81
11.85	81.5
11.8667	82
11.8833	82.5
11.9	82.5
11.9167	83
11.9333	83
11.95	83
11.9667	83.5
11.9833	83.5
12	84
12.0167	84.5
12.0333	84.5
12.05	84.5
12.0667	85
12.0833	85.5
12.1	86
12.1167	87
12.1333	87
12.15	87.5
12.1667	88
12.1833	88
12.2	88
12.2167	88.5
12.2333	88
12.25	88
12.2667	88.5
12.2833	88
12.3	88
12.3167	88
12.3333	88
12.35	87.5
12.3667	87.5
12.3833	87.5
12.4	87.5
12.4167	87
12.4333	87
12.45	87
12.4667	87
12.4833	87
12.5	87
12.5167	87
12.5333	86.5
12.55	87
12.5667	86.5
12.5833	86.5
12.6	86
12.6167	86.5
12.6333	86.5
12.65	86
12.6667	86
12.6833	86
12.7	86.5
12.7167	86
12.7333	86
12.75	86
12.7667	86
12.7833	86.5
12.8	86.5
12.8167	87
12.8333	87
12.85	87
12.8667	87
12.8833	87
12.9	87
12.9167	87.5
12.9333	88
12.95	88
12.9667	88.5
12.9833	89
13	89
13.0167	89.5
13.0333	89.5
13.05	90.5
13.0667	90.5
13.0833	91
13.1	91.5
13.1167	91.5
13.1333	91.5
13.15	92
13.1667	92
13.1833	92.5
13.2	92.5
13.2167	93.5
13.2333	93.5
13.25	94
13.2667	94
13.2833	94.5
13.3	94.5
13.3167	94.5
13.3333	95
13.35	95
13.3667	95
13.3833	95
13.4	95.5
13.4167	95
13.4333	95
13.45	95.5
13.4667	95.5
13.4833	95.5
13.5	95.5
13.5167	95.5
13.5333	96
13.55	96
13.5667	96
13.5833	96
13.6	96
13.6167	96
13.6333	96
13.65	96.5
13.6667	96.5
13.6833	97
13.7	97
13.7167	97.5
13.7333	97.5
13.75	98
13.7667	98
13.7833	98
13.8	98.5
13.8167	98.5
13.8333	98.5
13.85	99
13.8667	99
13.8833	99.5
13.9	100
13.9167	100
13.9333	100
13.95	100
13.9667	100
13.9833	100
14	100
14.0167	100
14.0333	100
14.05	100
14.0667	100
14.0833	100
14.1	100
14.1167	100
14.1333	100
14.15	100
14.1667	100
14.1833	100
14.2	100
14.2167	100
14.2333	100
14.25	100
14.2667	100
14.2833	100
14.3	100
14.3167	100
14.3333	100
14.35	100
14.3667	100
14.3833	100
14.4	100
14.4167	100
14.4333	100
14.45	100
14.4667	100
14.4833	100
14.5	100
14.5167	100
14.5333	100
14.55	100
14.5667	100
14.5833	100
14.6	100
14.6167	100
14.6333	100
14.65	100
14.6667	100
14.6833	100
14.7	100
14.7167	100
14.7333	100
14.75	100
14.7667	100
14.7833	100
14.8	100
14.8167	100
14.8333	100
14.85	100
14.8667	100
14.8833	100
14.9	100
14.9167	100
14.9333	100
14.95	100
14.9667	100
14.9833	100
15	100
15.0167	100
15.0333	100
15.05	100
15.0667	100
15.0833	100
15.1	100
15.1167	100
15.1333	100
15.15	100
15.1667	100
15.1833	100
15.2	100
15.2167	100
15.2333	100
15.25	100
15.2667	100
15.2833	100
15.3	100
15.3167	100
15.3333	100
15.35	100
15.3667	100
15.3833	100
15.4	100
15.4167	100
15.4333	100
15.45	100
15.4667	100
15.4833	100
15.5	100
15.5167	100
15.5333	100
15.55	100
15.5667	100
15.5833	100
15.6	100
15.6167	100
15.6333	100
15.65	100
15.6667	100
15.6833	100
15.7	100
15.7167	100
15.7333	100
15.75	100
15.7667	100
15.7833	100
15.8	100
15.8167	100
15.8333	100
15.85	100
15.8667	100
15.8833	100
15.9	100
15.9167	100
15.9333	100
15.95	100
15.9667	100
15.9833	100
16	100
16.0167	100
16.0333	100
16.05	100
16.0667	100
16.0833	100
16.1	100
16.1167	100
16.1333	100
16.15	100
16.1667	100
16.1833	100
16.2	100
16.2167	100
16.2333	100
16.25	100
16.2667	100
16.2833	100
16.3	100
16.3167	100
16.3333	100
16.35	100
16.3667	100
16.3833	100
16.4	100
16.4167	100
16.4333	100
16.45	100
16.4667	100
16.4833	100
16.5	100
16.5167	100
16.5333	100
16.55	100
16.5667	100
16.5833	100
16.6	100
16.6167	100
16.6333	100
16.65	100
16.6667	100
16.6833	100
16.7	100
16.7167	100
16.7333	100
16.75	100
16.7667	100
16.7833	100
16.8	100
16.8167	100
16.8333	100
16.85	100
16.8667	100
16.8833	100
16.9	100
16.9167	100
16.9333	100
16.95	100
16.9667	100
16.9833	100
17	100
17.0167	100
17.0333	100
17.05	100
17.0667	100
17.0833	100
17.1	100
17.1167	100
17.1333	100
17.15	100
17.1667	100
17.1833	100
17.2	100
17.2167	100
17.2333	100
17.25	100
17.2667	100
17.2833	100
17.3	100
17.3167	100
17.3333	100
17.35	100
17.3667	100
17.3833	100
17.4	100
17.4167	100
17.4333	100
17.45	100
17.4667	100
17.4833	100
17.5	100
17.5167	100
17.5333	100
17.55	100
17.5667	100
17.5833	100
17.6	100
17.6167	100
17.6333	100
17.65	100
17.6667	100
17.6833	100
17.7	100
17.7167	100
17.7333	100
17.75	100
17.7667	100
17.7833	100
17.8	100
17.8167	100
17.8333	100
17.85	100
17.8667	100
17.8833	100
17.9	100
17.9167	100
17.9333	100
17.95	100
17.9667	100
17.9833	100
18	100
18.0167	100
18.0333	100
18.05	100
18.0667	100
18.0833	100
18.1	100
18.1167	100
18.1333	100
18.15	100
18.1667	100
18.1833	100
18.2	100
18.2167	100
18.2333	100
18.25	100
18.2667	100
18.2833	100
18.3	100
18.3167	100
18.3333	100
18.35	100
18.3667	100
18.3833	100
18.4	100
18.4167	100
18.4333	100
18.45	100
18.4667	100
18.4833	100
18.5	100
18.5167	100
18.5333	100
18.55	100
18.5667	100
18.5833	100
18.6	100
18.6167	100
18.6333	100
18.65	100
18.6667	100
18.6833	100
18.7	100
18.7167	100
18.7333	100
18.75	100
18.7667	100
18.7833	100
18.8	100
18.8167	100
18.8333	100
18.85	100
18.8667	100
18.8833	100
18.9	100
18.9167	100
18.9333	100
18.95	100
18.9667	100
18.9833	100
19	100
19.0167	100
19.0333	100
19.05	100
19.0667	100
19.0833	100
19.1	100
19.1167	100
19.1333	100
19.15	100
19.1667	100
19.1833	100
19.2	100
19.2167	100
19.2333	100
19.25	100
19.2667	100
19.2833	100
19.3	100
19.3167	100
19.3333	100
19.35	100
19.3667	100
19.3833	100
19.4	100
19.4167	100
19.4333	100
19.45	100
19.4667	100
19.4833	100
19.5	100
19.5167	100
19.5333	100
19.55	100
19.5667	100
19.5833	100
19.6	100
19.6167	100
19.6333	100
19.65	100
19.6667	100
19.6833	100
19.7	100
19.7167	100
19.7333	100
19.75	100
19.7667	100
19.7833	100
19.8	100
19.8167	100
19.8333	100
19.85	100
19.8667	100
19.8833	100
19.9	100
19.9167	100
19.9333	100
19.95	100
19.9667	100
19.9833	100
20	100

## Sheet: 3D_STR1_A
Sample identifier	Sample	Time [h]	N_Pellets [-]	m_Porosity [-]	std_Porosity [-]	m_ED_P [µm]	std_ED_P [µm]	median_ED_P [µm]	m_THL [µm]	std_THL [µm]	m_HDia [µm]	std_HDia [µm]	m_N_T [-]	std_N_T [-]	m_N_B [-]	std_N_B [-]	m_HGU [µm]	std_HGU [µm]	m_HBU [µm]	std_HBU [µm]	m_ABL [µm]	std_ABL [µm]	m_N_Spores [-]	std_N_Spores [-]	m_N_SC [-]	std_N_SC [-]	mSF_masscenter [-]	stdSF_masscenter [-]
095_agb_STR0_00	STR1_A_stirrer_off	0	71	0.971721	0.00745495	671.151	192.317	661.107	753678	588826	3.0035	0.0468489	8046.65	6220.61	4327.62	3363.58	93.2827	21.0633	175.39	12.9134	60.3613	9.81803	5586.51	5296.9	5.16901	5.56259	0.11887	0.0514332
096_agb_STR0_01	STR1_A_stirrer_on	0	112	0.973828	0.00786082	583.412	169.891	569.418	479524	560564	2.97428	0.0385736	5514.26	5971.05	2720.19	3034.89	84.9828	9.67273	176.204	12.655	57.2106	5.19305	3375.04	2849.57	3.21429	4.63716	0.120816	0.047911
097_agb_STR0_02	STR1_A	2	143	0.965888	0.0146043	509.812	165.6	480.639	420613	700633	2.97838	0.074038	5565.63	8818.28	2223.48	3573.5	74.4468	9.93166	187.397	23.8375	53.0985	6.16434	3213.97	4349.84	2.25175	3.19213	0.160932	0.0549744
098_agb_STR0_03	STR1_A	4	155	0.963278	0.0107535	561.117	166.276	533.666	608011	643770	2.97941	0.0766828	6248.5	6594.52	3149.83	3326.89	94.9129	16.6801	190.355	19.8662	63.1697	9.23102	5729.96	5101.5	2.27742	2.88871	0.169624	0.0686457
099_agb_STR0_04	STR1_A	6	102	0.954577	0.0350658	593.996	168.161	589.69	744470	742696	3.05267	0.250321	6963.67	6547.01	3939.75	3831.31	105.848	23.679	191.315	33.9891	67.7266	12.6083	6219.78	4825.83	2.23529	2.68909	0.190836	0.0676952
100_agb_STR0_05	STR1_A	8	100	0.956078	0.012134	680.051	164.789	660.377	1102145	769750	3.03712	0.0730571	8803.14	5433.39	5422.46	3405.78	122.053	22.0757	197.127	24.2153	75.1504	11.3487	9898.3	7985.56	2.87	2.9393	0.173238	0.0531891
101_agb_STR0_06	STR1_A	10	108	0.93921	0.0202242	607.104	102.992	594.835	1.00682e+06	588889	3.07529	0.111732	6534.89	3929.34	4322.99	2088.95	156.422	29.9236	227.491	28.1612	91.7527	11.9251	22294.5	15447	2.19444	1.38387	0.222216	0.0546165
102_agb_STR0_07	STR1_A	12	132	0.910752	0.0379342	616.614	158.002	599.929	1447513	1.08326e+06	3.2128	0.194098	5971.86	5216.07	5304.72	3946.02	278.588	125.557	277.771	47.3571	136.164	38.1828	37561	29587.1	1.7803	1.36653	0.233729	0.0720851
103_agb_STR0_08	STR1_A	14	84	0.946251	0.0124082	700.696	119.467	689.221	1.45336e+06	862957	3.06498	0.0530196	8653.9	4744.41	6258.33	3464.79	164.606	27.2951	226.957	17.3289	94.9512	11.397	37374.9	25870.5	1.64286	0.989619	0.198854	0.0415943
104_agb_STR0_09	STR1_A	16	102	0.946501	0.0127615	704.914	128.604	694.022	1471829	1.00699e+06	3.05308	0.0410541	9244.65	5705.49	6413.45	4142.82	155.362	22.4677	225.257	18.742	91.7136	10.4656	34389.6	26546.6	1.70588	1.41133	0.207345	0.0536839
106_agb_STR0_10	STR1_A	18	106	0.955063	0.012021	672.537	116.415	663.264	1.0988e+06	655629	3.04837	0.0457098	7892.23	3995.19	4987.07	2721.29	133.537	24.8189	213.475	21.4408	81.8432	12.0953	26330.1	19105.4	1.33962	0.674527	0.228629	0.0525645
107_agb_STR0_11	STR1_A	20	85	0.954124	0.0126629	694.927	107.072	706.727	1.2291e+06	766788	3.03941	0.0366331	9727.07	4888.38	5523.93	2997.39	121.513	17.7866	216.168	19.1278	77.6758	9.46845	29976.7	19427	1.42353	1.49902	0.227705	0.0482832
108_agb_STR0_12	STR1_A	22	88	0.947109	0.0154008	687.365	116.123	676.081	1380425	918016	3.04433	0.0400021	12460.9	6969.5	6168.9	3679.24	106.362	15.1754	216.811	24.459	71.2826	9.20624	33281.2	22954.3	1.59091	1.63043	0.232848	0.0506532

[truncated: 4 more sheets: 3D_STR10_A, 3D_RMB1_A, 3D_RMB10_A, 3D_Legend]
